# Supplementary material for: A comprehensive molecular analysis of 113 primary ovarian clear cell carcinomas reveals common therapeutically significant aberrations
Source: Diagn Pathol. 2023 Jun 12;18:72. doi: 10.1186/s13000-023-01358-0 (PMC10259037; doi:10.1186/s13000-023-01358-0)
Supplement: Supplementary file 2 — Supplementary Material 2 [file 13000_2023_1358_MOESM2_ESM.xlsx]

## Sheet: mutation spectrum
OCCC case	NGS - capture	concentration after 1.PCR	% TU buněk	TMB	Average Coverage	MSI/dMMR	POLE	ARID1A	PIK3CA	KRAS	TP53	ATM	PPP2R1A	NF1	PTEN	RASA1	CREBBP	PIK3R1	ARHGAP35	ARID1B	SHPRH	LATS1	SETX	MLL2	ERBB2	ATR	BRCA2	FAT1	ATRX	MSH6	MLL4	SPTA1	NAV3	MSH2	ERBB3	FOXA2	RPL22 3x p.K15fs	PBRM1	STAG1	MLH1	LRRK2	MUTYH	KDM6A	CTCF	ERCC6	LTK	PRKDC	TAF1	SIN3A
88	1	3.82	0.45	86	452.81	MSI	1	1	2							splice + nons	1								1			1		1															1			1
47	1	29.6	0.3	66	974.03		1	3	nons+miss			1		1		2		1	1	1		2	1			splice+nons			2		1	1	1						1	1	1
75	1	19.3	0.45	51	1490.59		1	1	1			1		2	1	1						1						1				1		1
23	1	50.4	0.3	24	1170.7		1		2					1		3					1	1				1	1											1			1
1	1	7.84	0.25	18	850.31	MSI		1	2	1	2		1										1												1														1
77	1	15	0.8	14	1117.24	MSI		1	1	1		1			1			1			1													1			1				1	1
102	1	8.42	0.45	25	937.18	MSI		1	1		1	1									1			1	1					1			1					1				1
86	1	14	0.3	26	935.22	MSI		1	1		1			2	2	2	1			1	1			1		1		1	1		1	1					1			1				2					1
42	1	2.68	0.45	4	372.05	MSI		1			1			1											1						2			1
54	1	17.2	0.4	2	989.78	MSI		1																1																1							1
26	1	46.8	0.55	3	1381.92			2	1	1		1
113	1	9.48	0.55	4	798.12			1	1			1	1																																	1
83	1	16.8	0.65	5	1147.97			1	1			1																																			1
104	1	14.7	0.75	3	789.52			1	1			1
12	1	5.02	0.6	2	509.61			1	1
13	1	16.3	0.75	3	533.27			1	1
14	1	3.4	0.65	2	430.87			1	1
16	1	4.62	0.8	6	538.87			1	1
32	1	6.84	0.3	2	679.63			2	1
34	1	8.22	0.55	5	426.51			1	1												1
35	1	20.8	0.65	2	843.14			2	1
37	1	28.6	0.45	2	961.01			2	2
51	1	13.9	0.4	1	1067.63			2	1
65	1	19.9	0.75	2	1209.04			2	1
66	1	4.4	0.3	1	1081.06			1	1																										1	1
76	1	9.57	0.75	1	894.97			1	1
80	1	9.03	0.75	4	842.31			1	1
91	1	6.34	0.7	9	581.63			2	1													1														1		1
97	1	26	0.7	2	830.47			1	1
111	1	5.74	0.8	4	577.56			1	1
119	1	14.6	0.65	3	727.65			1	1
123	1	95.2	NA	7	735.2			2	1																														1
44	1	9.01	0.45	4	531.13			splice+nons	2						1			1																			1
67	1	7.94	0.45	3	990.5			1	2	1			1
19	1	13	0.65	4	561.95			1	1
115	1	4.3	0.7	2	758.25			1			1
68	1	22	0.7	2	1281.94			1			1
60	1	20.2	0.65	7	1172.46			1					1						1											1
122	1	92.8	0.6	3	1066.55			1											1
24	1	9.68	0.55	4	306.11			2
41	1	7.34	0.7	2	389.23			1												1
48	1	8.27	0.6	6	916.48			1																									1
49	1	14.2	0.7	3	916.09			2																												1
55	1	7.11	0.7	4	858.68			2
71	1	17.8	0.2	1	1157.66			1
78	1	11.1	0.4	0	1016.25			1																																				1
85	1	10	0.65	6	779.5			1
99	1	7.08	0.55	2	1323.45			1
100	1	8.88	0.8	1	749.5			1															1
109	1	15.2	0.3	2	611.95			1												1
110	1	6.52	0.7	4	648.23			2												1																									1
112	1	15.8	0.3	1	622.89			2							1
124	1	91.5	NA	5	860.08			1																																			1
39	1	25.4	0.35	1	1087.5				1	1		1
33	1	5.06	0.65	1	644.29				1	1
40	1	7.04	0.65	10	324.77				2	1													1
74	1	12.8	0.85	4	870				1	1
89	1	5.6	0.8	1	784.41				1	1
108	1	7.02	0.45	4	832.14				1	1
120	1	17.5	0.75	2	506.18				1	1							1
22	1	28.8	0.35	2	1259.26				1			1																	1
6	1	6.76	0.45	2	665.19				1
17	1	4.06	0.75	2	513.93				1																																							1
30	1	8.32	0.7	2	352.39				1
50	1	5.76	0.65	2	671.07				1
79	1	11	0.8	1	937.27				1
82	1	5.4	0.75	3	726.94				1
29	1	64	0.65	2	1205.14					1			1
28	1	7.74	0.7	6	385.93					1
52	1	6.06	0.65	5	814.61					1							1
95	1	11.8	0.75	2	433.9					1
98	1	11.9	0.7	2	760.72					1
105	1	3.86	0.6	1	568.7					1
114	1	14.3	0.35	2	720.12					1
4	1	5.38	0.85	5	511.85						1
46	1	15.9	0.35	4	769.1						1
69	1	42.6	0.5	8	1344.92						2			1				1						1															1
70	1	11	0.6	2	919.53						1
72	1	22.8	NA	9	1670.25						1
5	1	8.76	0.4	1	654.57						1							1																	1
36	1	3.26	0.7	4	343.46								1
45	1	10.3	0.5	4	939.43								1						1
11	1	14.2	0.2	2	443.24
27	1	18.8	0.9	6	634.51
38	1	10.6	0.8	2	512.47
43	1	12.1	0.2	2	522.97
53	1	34	0.3	3	1467.06
61	1	17.6	0.75	0	1204.95										nons+miss
62	1	30.4	0.25	2	1355.08
63	1	4.68	0.4	1	663.34
64	1	26	0.7	3	1329.98																						1																			1
73	1	19.1	0.8	2	1299.11														1
81	1	17.5	0.75	1	1100.39																																						1
84	1	9.45	0.85	4	790.81
93	1	7.86	0.5	4	791.17
94	1	4.08	0.8	4	336.27												1
101	1	8.04	0.35	5	701.49
107	1	3.98	0.4	1	533.3
116	1	7.74	0.7	0	621.66
117	1	20.6	0.55	1	556.41
					Total	7	4	52	47	18	13	10	7	6	6	5	5	5	5	5	5	4	4	4	3	3	2	3	3	3	3	3	3	3	3	3	3	3	3	3	3	2	2	2	2	2	2	2	2
[truncated: 175 more columns]
