# Supplementary material for: A comprehensive molecular analysis of 113 primary ovarian clear cell carcinomas reveals common therapeutically significant aberrations
Source: Diagn Pathol. 2023 Jun 12;18:72. doi: 10.1186/s13000-023-01358-0 (PMC10259037; doi:10.1186/s13000-023-01358-0)
Supplement: Supplementary file 3 — Supplementary Material 3 [file 13000_2023_1358_MOESM3_ESM.xlsx]

## Sheet: Raw RPKM data
mRNA / case number	003 - RPKM	005 - RPKM	006 - RPKM	009 - RPKM	011 - RPKM	012 - RPKM	013 - RPKM	014 - RPKM	015 - RPKM	016 - RPKM	018 - RPKM	019 - RPKM	020 - RPKM	022 - RPKM	023 - RPKM	024 - RPKM	025 - RPKM	026 - RPKM	027 - RPKM	028 - RPKM	029 - RPKM	030 - RPKM	032 - RPKM	033 - RPKM	034 - RPKM	035 - RPKM	036 - RPKM	037 - RPKM	038 - RPKM	039 - RPKM	040 - RPKM	041 - RPKM	042 - RPKM	043 - RPKM	047 - RPKM	048 - RPKM	049 - RPKM	050 - RPKM	051 - RPKM	053 - RPKM	054 - RPKM	055 - RPKM	056 - RPKM	059 - RPKM	060 - RPKM	061 - RPKM	062 - RPKM	063 - RPKM	064 - RPKM
CAMTA1	47.544	84.314	88.7229	30.2527	60.0363	31.1619	40.8101	47.7603	47.796	36.5488	42.5353	66.0919	61.0936	42.7245	33.5438	48.8072	55.1307	49.3298	65.5061	45.8301	62.9675	59.5841	56.5861	33.6916	45.3957	49.8296	67.3074	35.5912	54.3273	48.2584	46.1779	47.3853	49.8869	71.523	34.5801	35.8535	37.538	57.0091	49.9926	75.9715	38.4065	54.9866	75.025	60.536	49.8061	45.9362	99.8901	79.7841	42.8777
MTOR	1819.63	1030.73	1171.33	765.288	982.242	1255.29	1211.85	1186.32	786.857	840.805	1092.63	1093.85	868.207	1156.35	697.919	778.086	822.812	984.759	813.184	1515.74	905.334	1577.39	1120.06	1596.54	816.563	1285.45	1234.67	951.58	1588.95	902.991	1250.09	1053.87	1043.35	734.408	705.997	1275.93	1070.78	1366.41	2291.02	828.459	701.831	1262.82	1750.55	4044.7	1103.51	1476.06	1097.98	1210.46	1367.23
MTOR-AS1	1.62573	4.68984	0	0.448204	0	0.359379	1.04239	15.5086	1.17498	4.29985	0	12.9254	0.217064	0	4.82558	0	0	2.00629	1.52444	0.319586	2.89288	0.394965	0	0	0.818794	4.49447	0	0.84962	1.03819	7.42499	0	3.54058	0	0	0.344167	0.477084	0.518718	0.240948	0	0.120271	0	2.04465	0	0	0.771595	0.700753	0	0.166093	6.90665
ARID1A	764.597	1138.57	1111.25	860.017	706.668	783.127	1182.51	618.124	857.864	587.283	865.359	793.824	922.352	1216.55	1001.03	800.742	564.29	861.492	690.778	1094.75	717.654	1220.69	655.685	1029.68	1450	726.046	1075.86	1111.17	938.262	1052.68	1251.49	1105.28	1067.85	1032.04	1041.19	627.91	869.704	1112.09	786.225	931.053	976.593	603.412	1421.58	1517.8	1114.7	1153.74	1416.89	1640.49	1349.77
MEAF6	194.954	207.854	261.927	120.391	177.071	135.982	200.892	165.229	105.426	195.308	226.603	204.771	174.05	277.98	183.396	252.706	110.469	216.195	282.604	249.758	297.738	205.441	171.29	174.313	169.695	233.119	430.192	171.795	231.507	220.165	214.705	272.704	161.931	226.942	202.803	184.794	256.712	199.334	195.024	171.482	171.44	238.648	163.664	253.384	285.967	250.729	293.867	265.652	371.645
JAK1	3431.21	2342.75	2069.08	1080.74	2607.24	1154.94	1897.53	2646.92	1297.83	2300.31	1642.52	2246.5	2365.51	2324.71	3816.88	1741.79	2299.57	2285.81	2116.09	1746.58	2842.46	3285.48	2682.91	2418.59	2063.25	2111.07	2528.96	2455.36	3986.61	1514.8	2159.51	2480.23	2393.33	2728.29	2972.86	1788.32	1452.2	1841.99	2029.98	1623.54	2808.27	2106.04	2181.71	1473.96	2411.71	2744.09	1886.81	1910.74	1857.2
CSF1	106.978	174.228	53.4696	76.028	63.2704	54.0406	37.6928	47.8724	76.3389	48.3374	70.7908	89.8205	99.5482	116.909	317.001	33.9059	177.666	180.993	249.433	96.3955	130.659	50.4898	65.0574	35.8538	65.3231	67.0365	75.8189	75.3068	66.2002	88.982	80.0324	84.0935	201.227	84.3646	191.887	88.0798	34.6619	51.8509	46.3779	67.6216	293.927	41.3751	67.7856	66.5005	301.986	68.9874	87.17	49.2681	107.56
NRAS	255.28	273.401	286.829	179.575	159.964	104.749	231.02	310.68	111.314	304.918	249.812	230.726	247.264	275.766	346.012	213.185	148.787	268.429	326.445	257.078	336.304	373.556	233.169	250.757	248.479	380.899	556.189	243.205	575.663	258.175	256.37	328.827	236.223	150.368	331.671	103.553	306.533	341.437	262.713	237.01	220.307	305.933	141.19	309.898	456.272	328.935	192.86	281.391	342.004
NTRK1	2.81216	21.1045	7.1353	5.8701	18.7488	35.0787	8.32867	20.0242	43.9884	8.68515	2.38479	11.2342	3.91565	3.7861	13.3339	31.8532	12.492	10.5466	26.531	5.60712	6.14785	0.292802	53.3412	13.1684	8.95329	17.1169	5.17903	0.419903	4.05349	23.8525	1.43858	9.55121	10.1526	1.87082	10.3759	26.6439	7.53708	24.4714	1.59117	2.79373	2.25945	9.01042	2.82537	9.12623	3.43207	4.80532	3.85212	3.77602	12.3962
DDR2	133.683	233.95	101.543	101.313	821.696	38.1752	54.8285	191.467	204.23	51.8252	105.101	168.559	404.538	480.615	194.843	91.8619	316.111	171.985	52.7717	31.6119	31.2695	35.617	250.554	79.6474	123.229	50.7928	48.8305	89.9116	37.3893	172.187	142.456	28.6119	327.891	414.173	32.9231	82.3389	71.1041	80.6786	74.6509	154.499	330.529	88.2592	122.759	148.345	73.6081	93.4075	343.038	205.052	45.9214
MDM4	692.922	694.405	971.253	950.56	669.574	924.388	418.693	489.573	222.068	562.312	679.791	438.85	505.344	546.007	492.641	476.389	588.761	667.697	750.171	497.012	502.171	708.94	703.197	853.897	926.53	397.534	544.316	491.259	429.469	464.558	1013.63	484.899	587.887	739.664	382.579	219.953	622.67	1058	546.617	578.074	643.431	356.621	662.432	918.189	695.832	436.939	697.488	763.452	400.977
H3F3A	22.2317	55.3673	53.1436	11.0464	51.7019	4.59681	19.9456	36.4083	27.1258	92.0932	51.1343	30.8687	41.7146	77.1407	113.183	16.2588	9.6378	110.104	92.1281	29.512	83.6925	79.5176	48.7025	89.7476	73.2484	20.7025	100.256	32.3374	32.8425	40.4691	96.5446	48.9694	56.5283	39.0667	37.4727	30.363	126.581	60.1358	139.614	167.272	53.8018	42.9505	42.8038	24.0036	112.367	70.996	47.3907	40.7282	28.238
FH	830.27	1514.6	1633.42	557.384	755.963	391.586	679.665	1904.11	646.195	784.324	1493.04	1042.02	943.318	969.999	1033.07	1158.3	558.116	1098.5	1228.66	1012.41	1410.75	1327.91	722.337	1355.31	1147.46	1079.36	2542.76	1020.56	817.386	882.504	3044.14	1670.34	909.207	838.13	907.079	776.88	2148.91	1609.65	1031.28	1830.77	776.1	1019.13	755.145	1086.4	2644.59	1689.99	1056.55	1327.63	1568.4
AKT3	377.876	799.727	388.86	172.376	874.581	111.663	165.175	368.62	370.788	158.237	335.104	501.727	1269.83	601.806	252.723	383.24	627.78	449.972	79.7555	70.913	54.6963	135.715	549.524	133.872	271.939	118.255	164.824	261.282	125.997	321.548	325.652	78.4994	637.874	1855.31	101.008	128.138	145.783	151.108	138.776	344.791	617.248	232.074	344.738	273.61	147.55	153.288	848.044	671.49	56.5028
NCOA1	1329.71	1649.93	1449.03	924.416	1389.88	856.584	1089.38	965.951	966.58	1274.11	1422.89	1494.07	1729.88	1443.12	879.928	953.039	1100.07	1503.88	1358.25	1041.33	1473.12	2060.52	995.268	1283.47	1580.61	1235.26	1047.72	1218.05	2030.74	946.565	1620.76	1508.67	1289.48	2208.66	725.917	761.961	1463.5	1117.2	834.297	624.942	1429.28	1153.78	1620.92	1816.61	1183.11	1503.44	1662.95	2177.79	1253.73
DNMT3A	436.439	429.683	248.403	437.158	257.821	418.574	272.273	233.882	266.088	431.192	423.077	296.06	322.211	296.008	320.434	322.86	179.722	388.634	410.814	347.33	361.689	582.503	397.704	348.297	509.95	500.152	428.205	480.951	328.501	312.674	349.4	300.831	397.911	325.576	207.612	255.915	383.456	414.167	356.913	292.368	286.205	358.276	616.626	463.515	415.961	275.343	532.118	457.353	379.709
ALK	56.1477	4.67238	10.5568	2.93152	3.28488	51.4356	12.2989	4.2961	21.7443	83.5507	10.5281	14.0271	1.53664	16.7738	40.7101	175.666	101.866	25.7816	22.0865	2.01651	18.5056	4.13329	32.3592	19.6358	13.4358	24.7989	9.79565	40.7297	4.64943	28.1301	81.34	10.9203	23.67	6.59702	24.8941	28.047	58.7939	36.5062	119.409	6.58007	27.8692	9.36125	16.716	23.8002	5.99666	12.7525	8.65179	16.2441	39.2997
LOC101929386	0.0693345	0	0	0	0	0.597749	0.0444562	0	1.27783	0	0	0	0	0.0194088	0	0.0394552	0	0	0	0	0	0	0	0	0	0.811828	0	0	0.0796989	0.0558818	0	0.11325	0	0	0	0	0	0	0	0	0	0	0	0	0	0	0	0	0
ERCC3	962.031	687.041	814.206	1053.62	889.836	774.407	534.867	725.599	683.745	749.058	781.52	628.502	841.466	837.5	748.587	712.911	425.929	809.785	794.658	645.651	1277.96	894.879	847.869	679.344	810.05	778.059	909.562	687.22	966.728	662.959	830.681	895.218	836.249	892.945	722.605	572.051	868.148	1093.71	677.317	640.609	813.039	605.639	1070.23	958.273	1219.53	818.505	1001.23	844.154	841.721
SF3B1	9413.75	7113.46	6786.11	6840.85	8611.64	8301.01	5664.94	5769.76	3609.72	6921.45	5942.67	6070.62	8331.23	6896	5792.6	5696.72	8570.42	7387.78	5544.29	5787.64	5644.16	6326.45	5895.01	8346.27	7367.86	5743.22	6009.56	6704.41	4459.67	6554.19	6465.92	9384.99	8793.39	8357.18	4254.6	3647.43	6205.22	9448.29	4652.86	7099.34	5851.39	5335.41	8305.97	8618.55	6902.37	6633.02	7630.51	10268.9	5512.08
IDH1	4162.11	1466.3	2007.14	582.913	901.774	1124.46	2677.85	2005.46	1210.15	2423.08	2752.1	1181.73	1867.07	1584.25	1794.03	1125.91	629.905	1491.5	1710.61	8403.71	670.95	4199.16	1546.43	3844.73	1180.98	6177.33	2597.72	3377.69	1678.78	1012.33	2644.03	2119.29	2889.39	1857.27	1385.81	1882.86	1090.27	2128.66	1749.9	1660.89	1446.56	1635.4	1465.81	1436.82	4019.21	2759.72	1500.02	966.472	2938.63
ERBB4	54.3359	219.605	596.482	7.24883	48.6681	2152.39	37.8735	57.3277	98.4795	262.451	643.045	127.774	375.438	47.2536	151.137	301.963	359.741	165.589	71.4209	285.014	348.789	53.0617	252.623	617.984	367.845	733.131	707.734	958.099	2.26209	758.061	1105.69	189.697	216.461	22.9808	99.2647	5.54581	1375.29	538.837	1375.15	1252.05	3.05225	672.1	1137.1	1076.03	114.435	122.729	690.764	59.004	136.872
BARD1	282.424	299.629	154.742	222.203	202.715	146.969	101.696	167.066	108.696	128.088	149.902	227.124	240.068	218.499	353.683	154.938	124.369	315.849	183.746	129.727	69.2132	167.349	202.015	121.839	321.174	198	460.494	192.424	220.179	186.348	160.891	279.599	209.405	282.514	273.903	133.155	310.556	131.518	115.933	186.592	299.748	182.578	134.928	189.369	210.527	221.92	154.217	210.56	210.669
PAX3	1.94914	6.80655	0.549505	0.767666	0.25543	7.57101	5.3561	2.52344	18.5147	0.44828	0.853122	9.84764	0.408956	1.61088	5.25958	12.5178	0.6614	3.31134	5.0355	4.76215	2.84076	0.112747	1.54812	4.52649	4.06696	10.596	0.398849	0.291039	1.8493	16.6072	0.209915	1.06123	6.04448	3.084	9.66741	18.3037	0.639676	0.0825371	0	0.968181	0.0870028	0.291832	0	0.263562	1.50658	3.99074	2.15868	0.170687	7.84479
CCDC140	0	0	0	0	0	0	0	0	0.244125	0	0	0	0	0	0	0	0	0	0	0	0	0	0	0	0	0	0	0	0	0.181492	0	0	0	0	0	0	0	0	0	0	0	0	0	0	0	0	0	0	0
RAF1	1276.62	1057.14	1126.35	762.97	896.481	874.687	1129.72	1369.14	1178.08	1284.4	1308.08	1131.09	1259.96	1024.01	1030.71	1244.2	1216.98	1041.19	1177.98	1181.47	1088.56	1360.93	763.122	1707.51	1224.64	1154.73	1864.59	937.853	750.365	886.371	1262.01	1423.62	1442.37	1204.58	828.979	928.477	1583.47	672.004	1051.4	1207.48	966.455	1158.56	1880.61	1280.55	2008.1	1207.5	1508.38	1656.66	1501.79
CTNNB1	3429.37	5124.52	5473.69	2569.1	7411.03	4024.09	3149.65	5523.9	3138.29	2887.11	3544.94	4595.51	4989.3	6441.46	4408.63	4689.41	12092.3	4190.97	3664.84	2668.37	3987.11	2892.98	5396.64	2684.28	6406.15	3431.42	4208.76	2940.67	2025.66	3443.27	3284.72	2201.94	6656.55	4056.47	2272.08	2069.64	3470.2	2360.02	3171.69	5092.14	4042.63	3642.36	3951	4170.24	4323	3866.97	7870.98	5652.37	2851.26
BAP1	450.563	248.404	372.65	209.47	461.33	290.389	406.105	315.657	569.9	250.114	519.068	325.482	317.941	432.71	314.911	422.996	320.957	320.298	374.411	457.3	350.99	240.157	281.623	374.62	389.668	391.34	797.408	406.814	237.246	375.534	374.852	404.826	523.94	327.971	447.824	519.042	197.766	123.795	331.568	351.09	334.507	502.335	377.207	463.669	419.993	506.012	724.913	470.698	513.343
PRKCD	371.608	464.891	965.891	411.886	439.568	365.129	311.565	643.731	424.159	195.749	703.965	270.116	321.105	583.198	669.007	494.022	572.192	571.037	795.572	618.677	1139.02	581.135	436.464	691.576	587.331	421.933	425.606	447.77	521.068	453.29	460.571	409.633	726.31	297.022	753.818	292.463	273.727	217.03	787.864	790.36	694.094	309.556	327.757	817.919	443.822	843.023	611.235	417.932	1084.08
MITF	324.872	155.991	481.274	127.096	253.685	141.01	428.648	67.6273	229.131	390.319	490.728	244.024	259.672	395.551	142.375	396.133	105.454	369.24	426.466	494.918	725.442	480.514	255.876	290.588	343.521	320.934	382.716	294.865	485.359	293.903	491.543	472.076	247.678	405.991	250.78	260.616	430.171	374.462	1238.34	260.94	212.418	519.322	117.135	406.494	839.034	850.256	298.857	342.936	310.296
TFG	2448.56	2171.58	2832.77	1304.72	2324.99	1293.08	2919.76	2653.43	1357.8	5006.97	3373.62	2096.99	2497.86	3366.41	2163.16	2370.17	1449.21	2145.6	2864.91	6891.59	3857.35	3710.44	3064.13	2616.77	4549.79	1879.61	4296.88	2905.17	4548.24	3059.15	2778.57	3434.31	1747.79	1687.93	1584.74	1226.08	2919.57	3893.22	3172.34	3800.23	1841.35	3454.88	4422.7	2945.69	4399.58	3194.96	3417.9	3112.47	2442.8
POLQ	331.078	544.982	281.727	531.253	83.1262	502.083	273.686	643.636	164.117	181.679	229.21	214.736	264.179	295.452	551.405	388.837	97.7001	314.765	208.073	239.644	298.78	755.932	281.42	311.513	781.65	510.189	994.563	371.256	356.312	381.069	166.616	356.141	226.299	51.1383	382.8	102.966	541.698	227.453	249.959	560.104	478.864	665.027	287.905	337.446	490.178	332.01	118.831	475.354	274.836
FOXL2	75.7561	48.3204	55.6697	24.3242	36.3577	22.2899	38.8084	17.7538	215.355	18.5705	64.9777	116.731	69.366	45.7206	9.49479	142.777	40.9105	32.0814	23.2156	22.6092	14.6251	21.7858	31.6608	11.8087	23.9044	47.2077	12.0361	97.5704	2.21348	104.972	17.2222	29.7373	68.5294	203.103	13.2581	63.3418	26.6178	18.3886	24.9608	90.6228	68.3038	97.5061	11.0804	26.0975	33.6494	34.5497	276.267	81.7694	31.8814
ATR	1920.85	1638.98	1228.5	1939.81	1512.95	1232.34	1065.67	1697.09	787.393	1401.6	1211.2	1137.43	1471.66	1230.6	978.416	1526.27	1006.2	1251.95	1100.29	1235.37	1787.14	2351.61	1648.76	1940.76	1627.17	1408.52	2167.52	894.498	1248.27	1474.51	1732.09	1421.42	1456.91	1226.68	845.485	536.627	1215.12	1434.83	1406.3	1841.5	1357.56	1419.22	2590.82	1686.84	1557.78	1440.74	1434.14	1772.23	1152.59
PIK3CA	739.282	644.717	523.74	447.715	891.579	412.855	395.726	733.149	302.783	660.347	730.961	566.874	1101.51	702.717	555.716	633.54	477.241	622.592	506.643	659.899	682.459	958.2	709.113	694.84	777.99	557.164	975.212	421.05	1390.07	654.61	950.374	596.322	652.915	976.056	465.767	511.332	656.265	645.567	667.239	536.617	584.832	458.958	1443.09	757.365	809.58	581.395	751.116	870.22	468.459
FGFR3	931.301	209.476	1316.07	79.5859	193.278	488.253	1036.35	191.775	343.305	87.2133	107.237	69.0732	111.892	448.402	151.011	110.294	121.122	150.983	362.995	115.717	69.2216	1046.19	118.033	130.179	177.954	609.535	487.073	554.733	164.175	195.819	575.523	133.68	100.27	38.4983	95.0941	384.981	743.099	949.17	98.1623	334.649	56.4942	160.642	135.468	118.875	274.262	315.642	69.5301	771.005	935.469
PDGFRA	1067.51	1708.83	854.539	613.648	2492.85	213.63	526.523	997.38	1476.8	448.385	776.072	1457.98	2438.09	2383.91	1172.29	1003.58	2202.9	1677.22	285.417	243.915	149.236	401.191	1259.92	307.9	670.969	486.098	388.449	816.675	262.337	1364.58	509.414	248.989	2039.37	5420.12	162.339	889.493	538.098	481.572	386.766	1477.76	2740.63	1106.84	815.645	751.958	609.192	667.127	1692.66	2556.29	329.98
KIT	101.834	140.852	75.1417	14.4194	89.4004	14.5502	41.0665	49.0479	61.5065	108.082	107.431	115.927	426.481	117.686	45.5292	52.253	102.65	207.087	74.1886	31.8031	26.5796	42.2836	68.6878	79.731	79.2207	61.5929	31.2156	135.857	32.3812	54.5978	51.2913	21.3573	154.091	585.389	20.1742	51.0532	14.8777	60.4365	65.394	44.2019	90.9548	104.104	68.5792	27.0604	77.3731	95.8846	214.673	194.629	43.4087
KDR	268.822	321.073	524.951	147.665	242.959	97.7825	439.353	275.839	92.6528	244.785	401.458	155.041	665.453	396.793	288.139	275.343	201.361	265.24	157.125	159.444	155.393	473.395	181.179	234.346	267.455	203.165	402.347	350.87	432.415	121.904	552.011	103.777	623.313	322.324	158.503	223.181	255.478	203.53	142.232	209.71	256.719	173.439	354.27	165.205	193.075	438.604	350.256	330.295	140.88
ABRAXAS1	569.811	269.999	429.239	169.115	368.555	296.695	195.795	198.9	219.669	231.165	524.63	264.27	735.908	280.832	154.54	248.952	139.691	325.337	476.971	261.764	189.54	213.916	283.045	283.995	506.159	183.622	365.386	132.916	231.371	231.842	260.217	223.614	264.34	668.155	228.642	179.791	205.315	437.178	269.288	306.039	280.496	328.682	801.66	368.967	145.425	223.649	538.907	319.344	232.201
FBXW7	467.263	495.295	425.519	333.473	439.953	387.694	392.667	991.471	284.568	580.666	333.671	403.276	497.287	430.823	525.502	341.206	596.39	890.562	482.541	473.771	288.201	410.368	448.341	469.088	437.734	399.223	310.456	436.291	713.522	369.098	541.776	290.101	466.455	392.618	799.955	306.05	322.56	379.004	277.266	262.216	810.584	459.756	454.967	445.36	203.223	364.548	505.3	307.961	393.547
FBXW7-AS1	1.55103	0	18.0738	0	0.355703	0	1.98899	2.21941	7.84698	0.35672	0.594015	3.4018	19.0523	0.289454	3.62729	4.70733	4.0191	4.87229	5.40205	0.609804	0	0.502424	2.92321	0.82668	0.781174	39.8529	0	0	0	5.00036	0.584641	0	0	0.780851	28.8952	17.2962	0.197954	0	0	0	0.969259	3.25117	7.27215	0	0	0.334278	1.89859	0	11.0978
FGFR4	462.319	95.9088	271.2	207.824	30.6689	171.284	503.399	91.012	440.569	166.952	296.089	354.608	195.442	265.124	140.791	275.459	126.231	131.736	416.977	82.286	181.946	488.603	76.022	210.933	365.103	238.164	810.78	490.358	158.72	102.526	535.158	294.401	136.443	273.087	200.554	630.675	154.534	664.43	228.232	288.678	89.1751	419.185	645.699	69.9798	941.325	300.479	451.61	456.866	321.302
HIST1H3B	1238.95	1139.73	758.448	785.046	231.712	1457.29	542.071	1214.38	1075.59	988.501	1110.34	1104	139.935	1695.19	3060.18	1066.43	179.057	2162.31	1766.83	903.944	1581.69	1254.21	800.192	585.498	1909.04	1848.34	3250.38	1749.93	1810.98	1070.1	634.744	1533.15	1095.13	198.935	2812.31	1881.06	3967.84	636.107	1526.56	2036.08	2897.88	2081.18	421.846	1044.97	1668.86	2139.56	343.798	792.511	2110.73
DAXX	762.323	616.823	545.528	399.079	486.53	358.994	563.414	778.16	643.645	750.027	733.445	530.06	577.591	600.239	706.441	610.931	329.449	684.709	712.427	640.817	605.709	410.146	572.146	426.7	536.896	670.88	707.499	555.79	936.12	641.828	548.279	741.689	615.613	524.577	847.417	379.713	529.254	439.421	558.034	530.835	741.251	464.245	831.389	522.221	909.924	620.732	696.301	576.444	816.527
PHF1	480.809	383.283	611.485	418.64	524.24	354.713	463.407	237.335	238.001	377.658	546.864	346.108	1166.85	427.998	307.104	319.557	1131.88	379.056	327.316	319.67	427.022	319.482	510.358	319.157	239.998	281.502	516.952	365.476	437.805	278.048	400.787	341.68	659.57	860.029	417.687	199.455	260.682	404.807	312.397	269.902	533.916	255.697	1607.61	346.479	395.496	330.14	761.688	634.18	512.855
CCND3	185.726	61.4695	147.271	56.6594	61.8705	43.9859	264.711	66.1587	246.946	296.25	52.4954	131.202	94.5855	81.9243	55.8159	67.8419	34.1855	107.829	168.197	155.32	75.6387	87.4204	78.8009	62.0259	64.6921	56.3915	287.619	124.103	130.593	107.5	237.805	286.064	97.1735	47.0252	109.692	108.26	120.349	201.053	32.3583	41.341	94.3931	154.201	159.178	67.0194	384.51	173.884	75.3371	111.141	171.876
HDAC2	706.55	1024.85	869.314	275.585	737.537	485.316	459.898	1603.68	467.736	667.389	663.188	757.002	697.111	764.483	747.454	589.537	419.879	924.087	924.266	370.274	515.277	593.108	640.46	476.556	636.632	646.823	942.809	687.451	643.691	492.333	728.108	779.149	632.456	668	451.407	385.822	820.299	667.533	526.66	945.743	511.09	536.182	520.6	812.682	577.146	702.421	804.469	644.089	513.73
HDAC2-AS2	0	0	0	0	0	0	0	0	0	0	0	0	0	0	0	0	0	0	0	0	0	0	0	0	0	0	0	0	0	0	0	0	0	0	0	0	0	0	0	0	0	0	0	0	0	0	0	0	0
VGLL2	1.69073	1.90694	2.76913	1.06543	0.0553915	2.1357	6.29793	6.33628	13.267	0.1111	2.1738	14.8328	0.128996	3.69614	7.43002	4.48989	0	4.49819	5.2415	2.1841	3.55295	0	3.36858	1.48044	1.58142	2.0425	0.230648	0.757363	1.72752	17.9095	0.0910426	3.68214	0	6.99184	7.26083	6.80447	0.184957	0	0	2.64455	0	2.73394	0	0.914479	1.32977	1.56165	0.591313	0.838995	8.10091
ROS1	18.2333	6.09534	6.81758	6.25796	1.50044	21.2713	13.2795	790.825	11.4838	2.66143	7.75573	16.912	8.91385	15.8894	22.3707	1.7898	3.15236	36.5111	37.0127	11.1816	11.3624	4.45495	12.9348	3.2855	18.2804	49.363	33.5127	6.69891	2.17149	13.7748	45.4813	13.1664	12.661	2.49837	13.0216	30.2235	12.5082	7.25609	1.58655	2.89756	5.63221	4.25421	31.3017	3.62302	34.2463	4.23979	5.19387	1.58241	10.7678
ESR1	7.49362	111.99	68.07	10.3937	18.3465	3.79906	9.15691	6.29225	15.5918	3.06881	16.1592	19.5765	147.042	13.5856	6.33026	17.2523	39.8809	83.1792	9.52481	3.9613	91.6001	5.37589	13.7715	15.046	7.58892	6.31787	3.58277	9.42425	2.33411	16.0461	8.25717	4.49182	37.3498	33.2602	6.18761	9.89136	6.81572	5.91933	3.59518	82.409	29.5341	6.68473	3.68841	153.736	6.44493	26.612	57.864	34.1393	8.18607
ARID1B	836.479	754.787	710.163	398.121	843.425	765.627	617.082	678.562	601.61	548.44	538.686	717.864	841.382	823.757	584.935	750.36	782.308	698.794	607.524	327.621	347.032	568.378	833.193	499.386	507.216	657.779	600.661	841.391	439.418	571.167	938.055	609.743	814.454	1160.77	515.167	550.843	704.532	553.991	568.918	576.482	721.287	584.633	973.844	1011.35	932.878	633.206	1086.19	1129.16	671.603
JAZF1	185.034	124.982	116.418	33.4114	86.1013	40.7333	61.4978	48.5086	102.188	90.3409	109.553	117.356	202.689	97.8065	42.7423	78.7776	118.987	80.9021	105.712	48.901	83.1494	70.6512	84.1161	71.4393	110.697	44.142	73.0071	86.1135	34.3513	86.3472	183.726	88.9424	166.705	241.015	55.8881	79.8637	48.8889	123.315	80.0003	57.3068	118.305	41.5957	150.36	96.9343	109.824	62.6624	114.369	196.51	96.11
JAZF1-AS1	0.320425	0.14595	0	0	0	0.424994	0	0	0.347378	0.110542	0	0	0.128347	0.0896967	0	0.36468	0.207575	0.107846	0	0	0	0	0	0	0.121036	0.156326	0	0	0	0	0	0.174459	0	0.725917	0.203503	0	0.24537	0.28494	0	0	0	0	13.5211	0	0	0	0	0.687465	0
EGFR	185.491	206.348	94.084	93.5547	252.221	240.014	503.379	436.351	277.129	65.676	144.352	126.373	358.232	186.295	389.18	199.938	345.106	174.414	261.372	128.465	381.657	59.2923	485.443	40.9915	244.943	339.66	212.927	182.168	436.305	109.578	101.568	33.2878	170.542	417.928	432.86	280.493	215.765	136.828	615.987	278.34	208.516	67.1136	239.455	151.293	125.798	166.565	386.868	246.815	46.9794
EGFR-AS1	2.16994	10.7487	7.03518	0	3.21911	6.38575	1.47829	3.39612	6.17522	1.49719	0.389552	15.2816	0.977825	4.63167	3.87921	6.86868	5.44714	5.15801	7.30329	6.15857	4.63353	1.3509	5.90445	0.16264	4.71307	13.5639	0.097132	0	1.81877	16.724	0	3.39666	1.05458	1.33141	7.66586	31.7598	2.83002	0.060301	0	1.41469	0.190691	4.09364	6.67667	0.385112	0.811036	0.96456	2.49018	0.66508	10.7349
MET	11772.4	1072.08	2566.6	1473.62	2999.3	2394.22	2088.56	1673.86	451.663	7677.31	9286.48	413.943	1546.74	2272.48	5380.34	3550.78	3215.71	3529.65	9828.5	3377.29	3127.53	1695	3068.82	3007.51	1864	3071.61	3856.47	1201.33	8929.63	4390.48	1953.86	4561.81	420.403	1162	4149.84	3816.92	5146.81	2684.86	5777.72	13985.3	2439.18	2448.17	1775.22	2228.97	2825.24	4388.45	5054.08	2680.43	1233.68
BRAF	306.59	271.187	435.543	343.883	304.858	258.582	225.628	210.037	284.618	316.606	286.244	278.54	312.761	286.596	209.92	227.135	548.71	290.234	255.517	199.432	154.168	401.428	261.572	431.815	342.836	225.619	356.864	271.758	769.293	246.056	384.713	369.626	277.438	377.425	164.822	164.658	233.955	275.526	193.482	269.127	237.516	378.45	336.154	263.113	639.063	304.737	346.515	458.771	263.262
EZH2	220.483	373.09	179.799	430.399	159.492	373.307	121.009	351.774	149.569	252.259	211.49	242.947	112.693	180.296	383.867	189.404	175.936	280.563	263.55	243.69	157.838	270.802	207.898	247.047	647.376	251.044	349.066	328.081	343.563	362.408	182.863	434.542	270.063	108.423	335.009	96.6815	303.835	159.476	182.295	406.657	375.967	304.999	380.418	349.641	350.668	215.529	178.131	253.609	270.22
NRG1	1.09288	4.05412	13.1404	0.0814328	6.80777	3.12108	1.56562	2.76137	5.69989	17.3432	1.1595	4.37284	5.40296	4.43186	2.53459	3.35048	2.72988	5.12976	4.4078	8.29163	3.03446	1.08119	1.33605	1.49559	14.6384	5.14931	1.24107	1.63627	0.935586	6.269	2.41602	1.85478	4.24908	13.5691	21.5356	20.9072	0.625783	5.85738	1.63785	1.37666	3.27634	3.19478	0	0.726914	1.42993	1.83338	12.8475	4.93093	4.75522
FGFR1	2525.99	939.753	980.998	438.725	804.194	717.276	1335.55	220.625	1467	1927.49	882.927	757.718	943.486	772.279	247.774	1206.13	1984.73	754.441	641.715	330.427	724.93	705.9	794.845	1042.76	924.676	862.829	663.389	1396.77	433.782	1201.6	1290.86	990.294	799.355	1428	363.135	997.583	1137.55	572.947	643.875	363.452	612.211	2342.53	1121.66	694.736	1206.13	779.905	1628.98	1222.47	632.379
PLAG1	8.01632	80.6087	37.2393	24.198	54.7132	13.5106	111.966	16.2563	20.8132	3.01211	41.5636	21.7113	87.146	40.6637	24.7176	24.8426	12.1392	30.0051	9.50041	118.038	83.5157	92.6756	59.5141	10.491	8.21624	45.1624	103.672	51.6337	57.8311	76.1732	10.8837	106.473	22.9783	125.738	47.3771	9.5297	19.6768	121.708	15.4708	15.7063	29.028	46.1074	11.8501	25.2281	31.1159	50.5758	77.5637	86.6045	195.192
NCOA2	572.113	432.492	492.649	689.817	434.15	887.671	918.525	395.414	414.474	467.184	940.59	450.645	542.564	448.992	517.015	440.216	309.999	595.745	587.178	1173.99	1187.94	1351.65	966.358	1315.71	727.583	867.248	1154.23	971.038	703.949	902.546	912.061	476.607	390.282	551.205	317.689	476.68	451.783	1445.29	904.023	374.625	367.101	331.983	850.236	580.793	1377.57	607.162	1021.21	640.094	1713.99
OSGIN2	0.208333	0.108449	0.100686	0.123077	0.0307142	0.118423	0.152662	0.127761	0	0.164277	0.239362	0.0244781	0.357636	0.074981	0.160619	0.30485	0.1928	0.0300508	0.095683	0.157966	0.254204	0.0795358	0.176689	0.11897	0.460926	0.290397	0.0213154	0.0933227	0.125439	0.383795	0.0841374	0.162041	0.0578562	0.0337124	0.264625	0.0786047	0.330462	0.224959	0	0.0462373	0.167387	0.0187154	0	0	0.0508514	0.0288641	0	0	0.159712
NBN	3741.37	1876.87	2607.26	1367.15	1398.4	2415.31	2417.65	2643.55	925.542	3826.76	4218.3	1844.61	3256.29	1779.08	4509.66	2152.17	960.381	2876.83	2615.7	4201.03	4223.37	3517.87	3876.52	2453.21	6484.54	3083.8	3616.65	1718.7	710.481	2206.54	2144.44	3516.8	1968.86	1546.6	2011.88	1246.89	2981.35	2451.93	3966.69	1203.96	2133.01	1544.55	3409.43	2028.32	3335.4	2432.78	2723.69	1853.76	3291.25
MYC	435.768	546.515	191.799	112.971	445.896	359.41	192.262	3356.22	409.903	212.207	500.647	329.432	1333.33	290.904	600.052	857.749	2427.76	672.225	328.26	487.861	616.991	346.078	614.073	297.138	556.19	268.99	628.742	388.603	244.484	469.358	346.357	225.455	335.737	746.715	986.987	308.194	423.814	255.126	1359.37	1118.38	744.478	521.005	619.968	697.096	497.361	199.157	1157.48	208.621	378.366
JAK2	745.164	700.292	434.509	644.382	1369.85	569.36	272.055	988.737	263.93	815.523	408.792	833.124	904.858	635.717	1840.13	510.526	882.369	1001.13	443.049	426.535	207.786	652.085	948.181	362.381	648.016	298.499	419.899	354.981	394.031	427.088	785.302	414.583	1434.06	1472.12	988.287	217.484	249.588	615.477	296.826	432.525	2158.95	444.484	515.412	582.46	417.526	364.535	786.643	801.832	335.455
INSL6	0	0	0	0	0	0	0	0	0	0	0	0	0	0	0	0	0	0	0	0	0	0	0	0	0	0	0	0	0	0	0	0	0	0	0	0	0	0	0	0	0	0	0	0	0	0	0	0	0
CDKN2A	97.4081	56.1704	15.4086	6.63	33.7591	12.8874	21.338	110.07	18.9609	78.2701	19.4435	25.9059	7.00557	19.3343	11.6894	24.9277	15.2641	27.1706	75.4273	60.7404	8.32799	10.5047	18.4499	47.3211	42.667	27.4943	30.9674	9.90198	4.31247	21.9928	17.9005	39.4124	12.435	10.3031	32.7576	62.5169	38.7994	85.1085	15.3938	14.9696	53.7369	23.6259	84.28	45.9852	31.0592	101.276	21.6567	30.8231	46.9822
VCP	3225.55	2960.94	3126.51	1579.7	2387.6	1863.62	2901.77	4123.95	2078.88	2393.01	3037.41	2663.54	2487.31	3372.44	2901.75	2245.16	2474.19	2860.03	4084.37	4577.05	3403.02	4648.36	2251.33	2604.35	2569.12	2940.69	3959.68	2733.22	3412.37	1694.16	3314.27	3595.14	2574.58	1830.33	2820.57	2681.69	3998.19	4281.11	2007.14	2038.17	2469.95	2990.62	4004.94	3061.27	5194.73	4027.01	2473.55	2828.81	4283.41
GNAQ	426.118	533.133	485.61	289.521	512.677	230.686	337.499	491.891	367.756	778.685	865.612	432.604	672.208	517.857	728.57	357.456	511.996	612.557	326.894	891.198	309.246	101.828	441.958	610.118	540.429	457.636	368.364	441.967	434.198	356.374	822.26	419.929	591.382	527.754	297.087	225.144	432.04	286.48	465.308	379.449	550.432	375.932	550.045	489.747	226.992	567.74	421.898	564.242	273.633
NTRK2	17.5025	43.3463	9.05218	10.5428	17.958	10.3148	21.3786	3.77334	7.19062	151.729	9.19196	21.7767	103.642	61.6813	5.19085	7.80311	124.154	17.1369	12.0414	3.31061	4.07202	3.72663	2.36534	44.5729	33.6239	11.3823	2.59925	90.1149	2.08929	5.64838	605.294	1.96623	32.3215	77.4197	6.7331	10.5611	2.42318	44.0535	24.9604	6.93577	77.557	26.2734	28.793	2.03066	4.09323	23.3784	20.9431	79.3655	2.71028
NR4A3	25.7363	134.748	17.7756	7.57948	121.53	13.3193	5.91107	52.3349	55.5048	15.4666	149.518	52.8055	660.553	21.5363	19.5015	5.49594	2874.74	25.4137	13.6065	5.53389	11.1317	5.33267	9.57171	22.9886	17.9921	23.7198	107.922	97.0467	14.6551	22.3792	370.116	37.4959	60.5384	712.508	36.1058	27.2955	78.4011	19.9095	32.2757	8.24514	321.179	40.9605	20.8402	80.7166	14.5953	25.6697	20.8903	35.5385	57.9384
PPP6C	547.658	594.389	666.26	257.725	433.193	261.358	221.947	607.098	367.572	854.253	795.935	483.384	559.82	389.336	603.978	384.579	409.14	515.601	332.92	695.208	345.013	377.887	350.541	516.344	551.674	397.431	490.404	478.406	511.911	399.699	899.873	1099.75	513.996	497.546	456.061	307.173	806.367	434.197	456.379	405.513	535.868	442.886	1027.25	442.757	579.58	758.772	459.969	614.761	360.646
NOTCH1	287.521	470.868	294.676	452.456	248.489	275.625	197.776	256.047	566.492	204.836	361.768	225.871	230.927	205.622	349.141	228.044	260.071	336.736	347.482	302.456	313.201	214.973	342.122	268.645	312.748	261.427	441.542	1029.52	258.238	315.478	359.383	288.856	484.66	112.163	410.21	187.033	249.331	255.679	326.41	214.48	410.051	332.667	857.153	287.156	435.774	290.735	221.36	199.853	383.292
EPC1	825.098	862.35	702.594	551.457	845.724	590.928	600.762	795.769	429.897	779.691	748.887	780.007	1001.77	870.778	689.362	966.103	801.302	850.79	719.482	706.06	407.572	521.795	852.908	698.517	951.976	659.055	732.402	730.865	799.87	825.469	874.003	833.012	734.748	1168.85	627.858	397.13	699.287	654.557	516.488	785.8	840.605	435.374	689.599	818.774	624.561	509.375	1149.06	1082.8	864.366
RET	6.32844	13.8722	7.63033	14.0667	16.1135	11.0916	9.78194	4.20435	50.1079	8.75232	9.91647	19.1467	13.6476	11.0087	10.2156	21.2216	44.9495	14.6054	19.6418	7.83082	12.3268	3.54168	12.5714	4.60773	7.89711	18.442	3.64213	3.10059	3.87537	25.7304	4.37682	9.6907	5.76672	2.68818	10.8734	23.2805	6.32804	2.78867	7.72098	5.90656	5.53484	13.1113	5.16601	5.13437	7.19248	10.1927	10.0636	6.02675	20.2399
PTEN	1299.14	1993.05	1401.3	819.753	1954.17	606.749	877.163	1830.76	969.977	1465.06	1587.25	1197.61	2302.08	1402.89	1265.99	980.215	1196.42	1519.17	1213.11	983.173	796.072	1115.06	1606.36	1498.64	1988.35	1431.46	1167.4	1080.72	1367.86	1247.64	1542.83	2050.21	1371.52	2124.74	749.844	498.475	1319.23	1268.09	919.783	1687.28	1251.43	917.968	2390.73	1109.07	1280.76	920.92	1338.66	1625.9	1019.74
OGA	2179.42	2453.26	3657.27	3642.25	3398.09	2990.33	2581.05	2527.48	1861.49	2718.55	2364.36	2296.19	2701.76	2692.13	2129.25	2296.48	2314.03	2613.58	3164.51	2702.09	2584.88	2782.57	3207.14	3009.5	3960.13	2398.73	1506.9	2100.42	2435.83	3166.53	2734.9	3891.94	2773.82	3682.01	1883.39	1059.03	1873.85	2370.81	2290.16	2786.52	2534.04	1807.09	2669.5	3242.96	2404.15	2509.01	3915.07	3535.86	2587.2
FGFR2	110.918	1079.85	502.797	340.246	141.926	1337.93	95.6868	141.348	2385.12	303.4	283.263	165.403	852.306	153.585	234.96	279.724	190.281	201.582	229.051	441.903	1220.16	136.566	351.025	95.5473	527.052	237.395	553.507	958.05	448.995	131.596	65.3184	16.5447	241.326	443.675	41.974	189.645	851.643	115.966	446.861	1870.45	53.5842	92.7583	271.344	875.461	72.9103	217.465	357.353	636.625	185.918
LRRC56	0	0	0.0483136	0	0	0.0568245	0	0	0	0	0	0.070474	0	0	0	0	0	0	0.0344346	0	0	0	0	0	0	0	0	0	0	0	0	0	0	0	0	0	0	0	0	0.0190171	0.0401596	0	0	0	0	0	0	0	0
HRAS	320.493	168.871	249.276	194.631	250.999	199.957	193.327	294.366	164.92	282.828	141.291	183.056	205.789	269.7	176.324	227.909	92.0566	216.759	298.96	361.004	228.659	224.33	244.731	195.904	157.937	354.048	278.359	348.95	152.41	257.452	300.269	95.7206	218.991	97.7954	394.557	242.458	262.977	117.726	330.125	328.662	243.78	209.081	234.902	328.507	142.585	301.452	215.39	278.171	368.661
MYOD1	2.65244	8.31212	15.494	8.95065	1.02193	18.2938	12.9253	13.0563	106.97	2.92815	6.88734	31.2398	0.509973	4.33619	4.7525	26.4445	0.274925	12.9267	37.6915	8.25924	20.7673	0.515521	1.49971	8.73677	8.73676	27.6408	0.607896	1.66343	5.52874	42.5849	2.15957	3.81255	0	5.52832	21.0234	48.571	3.7373	3.67956	0	1.41284	0	11.3421	0	1.2051	3.20261	6.79124	4.02604	0.585334	17.65
MRE11	510.932	485.305	288.868	349.488	485.333	413.388	287.934	604.212	283.907	642.372	426.325	363.208	597.725	455.268	554.216	369.205	307.071	564.179	368.102	309.179	347.956	395.401	598.158	335.045	449.258	260.468	960.278	381.819	512.389	278.296	390.574	218.622	448.685	404.637	382.03	238.938	444.919	258.671	606.051	253.683	567.584	303.784	253.084	440.657	315.839	326.975	507.002	419.168	446.232
YAP1	643.592	881.762	796.566	575.59	884.798	545.807	547.502	600.702	530.183	590.496	713.453	1114.96	952.055	1014.2	738.976	1061.15	768.758	734.701	698.761	682.369	713.767	594.122	860.794	709.415	673.739	508.261	1212.57	899.844	809.494	672.076	864.015	466.353	761.946	893.868	551.972	555.673	660.189	541.5	718.865	567.089	678.963	650.94	358.76	876.819	471.868	682.128	2230.48	956.562	912.28
ATM	2778	1850.69	985.541	2130.09	3168.86	1803.67	1139.43	1785.43	803.665	2754.22	1116.27	1543.27	2286.11	1570.68	1476.37	1317.56	1616.27	2081.03	1160.63	1462.21	797.267	1344.12	2736.59	1773.69	1802.59	1156.12	1666.22	1252.23	1450.64	1133.43	1982.65	810.595	3244.28	2716.33	1377.71	1029.24	1406.53	1204.15	1352.94	890.811	2493.2	998.983	1989.64	1705.34	919.888	1287.24	1878.98	1856.18	1439.09
C11orf65	0.035132	1.95228	0.871596	0.232457	0.0483417	1.16493	0.270313	1.15624	0	3.78143	0.60547	0.34674	1.66053	0.354042	1.08073	0.159937	0.318625	0.804058	0.395319	1.07738	1.07526	0.0512113	1.35074	1.48863	0.477743	0.0685593	0.150969	0.110162	0.565372	1.07599	1.27129	0.038256	0.478071	0.795909	1.33874	0.49487	0.228674	0.562344	0.417445	0.233916	0.691565	0.220924	5.43575	0.399046	0.580262	0.681448	1.63417	0.430714	0.989784
CHEK1	173.491	224.888	74.3848	71.8379	116.158	135.259	57.8884	231.784	75.9925	163.441	66.6289	76.0934	131.137	111.519	294.357	163.074	47.6773	144.312	112.739	95.5051	135.628	112.711	130.039	100.29	200.99	104.774	352.968	95.5339	187.722	97.3817	71.3897	57.8757	177.247	39.1801	353.497	90.7633	155.042	56.0406	230.131	148.612	209.338	110.316	99.539	84.6107	121.338	122.816	76.5943	95.2296	117.775
CCND2-AS1	0	0	0.13003	0	0	0.152936	0.295732	0	0.500023	0	0.0662403	0.189672	1.29322	0.0645557	0	0.393696	0.896364	0.543323	0.27803	0.544008	0	0	0.13039	0	0.087111	0	0	0	0	0.929341	0	0	0.224154	1.82858	0	3.24843	0.0441489	0	0	0.102365	0.324255	0	0	0	0	0	0	0.212047	0.309387
CCND2	107.682	94.3654	60.7491	46.7849	114.381	38.6463	68.9496	131.657	97.991	85.1926	51.1467	113.16	180.106	101.787	130.3	205.073	195.207	106.774	20.8379	40.483	25.143	64.3467	118.52	57.3303	67.017	44.1551	40.3439	82.3117	25.3089	113.217	63.5659	33.2683	224.509	127.037	153.393	35.0153	56.1984	42.3373	40.6079	63.53	345.425	97.3759	59.6735	86.1692	45.6234	38.5926	314.148	141.787	35.4541
KRAS	167.056	389.929	294.043	163.402	287.676	139.477	176.686	296.261	155.29	250.167	393.63	187.583	203.511	235.694	222.751	155.126	173.4	367.118	249.54	298.967	393.831	265.682	244.941	221.687	218.24	206.796	162.488	164.705	415.886	199.948	266.273	262.547	201.071	161.218	245.98	129.146	162.955	228.222	173.718	160.128	231.489	245.948	300.288	224.483	253.874	261.123	201.041	145.487	199.638
H3F3C	31.081	98.8646	63.9995	7.10125	30.7169	38.7187	51.9686	53.8118	173.875	15.1654	14.3038	36.4381	63.6924	22.4963	39.4789	61.5619	70.5267	30.6314	82.396	35.2416	60.0123	8.92773	24.1755	63.2885	34.5077	69.3665	32.7139	7.53828	32.7663	91.6209	10.2916	37.0235	4.67342	44.4784	53.6567	94.6365	45.8919	12.0634	4.08077	8.30822	8.20911	49.4563	70.0451	18.5293	16.5282	23.6485	19.9687	13.6841	73.9501
ARID2	1094.52	1005.8	1058.2	1008.23	1084.73	1227.42	724.008	987.434	733.559	1246.09	891.74	803.654	1119.88	984.388	1134.24	920.969	890.317	1273.39	1096.72	849.647	1253.52	1126.46	1153.28	1181.86	1157.71	975.107	692.595	1018.97	917.717	908.505	1201.23	1064.87	1115.16	1125.94	724.434	536.974	867.831	1049.05	940.992	913.425	1042.4	1043.81	1198.29	1348.67	1195.46	818.111	1267.17	1201.83	937.596
LOC105369745	0	0.251102	2.48669	0.455954	0.56892	0.365593	0.353472	0	0	0	0.950081	1.36023	0.441634	0.308639	0	0.313709	0.71425	0	0.664628	0.650223	0.196193	0	1.40264	0.661106	0.416476	1.61371	0	0	0.211229	0.444316	0.311696	0.600299	1.07167	0.624456	0	0.485333	0	0	0	0	0	0.346667	0	0	0.313975	0	0.337406	0.506896	0
ERBB3	1487.23	506.586	2547.75	989.098	518.068	988.706	1954.59	1856.51	2134.66	1481.75	1416.72	1015.59	848.487	1591.23	1078.39	1836.84	153.477	1134.1	2345.98	1965.58	1889.02	2050.78	768.167	1251.34	1374.23	1503.77	2052.3	1448.97	1759.3	1032.17	814.831	3068.19	307.801	347.65	541.795	3519.84	1722.79	2060.18	2288.41	875.715	169.932	2420.32	1535.86	2776.79	1603.4	3154.42	1009.39	1473.17	1917.3
ATP5F1B	6568.49	5014.74	11363.6	2417.4	4106.55	3532.05	5038.53	9155.01	5822.09	7861.87	6232.09	6182.42	6138.76	7797.08	6264.84	7823.35	4071.75	6601.33	7127.16	6807.31	10833.4	8799.72	4038.4	8397.91	5329.22	10898.2	18624.5	6402.07	7919.26	4100.13	11083	11439.5	6435.54	4522.53	5723.13	6603.92	10920.3	8396.46	7922.52	6888.6	5445.95	6162.11	7529.05	8218.73	16742.4	21715	6850.67	7651.55	9430.49
STAT6	974.651	692.309	902.769	1158.4	788.564	1041.23	1136.66	670.817	824.867	1019.63	757.27	651.445	939.672	819.829	736.874	895.815	708.813	808.916	866.856	913.182	1024.25	1306.91	1038.96	946.824	852.131	998.677	712.362	806.125	1104.76	836.449	1146.72	1339.15	1059.25	1088.02	951.68	680.318	505.079	1295.01	1073.53	584.78	981.253	746.74	970.832	1047.01	1475.21	998.265	1192.21	746.594	920.655
GLI1	152.494	41.609	109.822	27.4355	225.44	60.6378	59.4539	34.3081	177.106	22.4128	98.0198	227.872	73.5254	63.0751	44.8942	283.146	164.951	90.791	51.8373	31.3709	39.7281	29.1247	152.083	62.1087	77.0953	64.23	32.3124	111.02	6.38792	156.602	28.8131	32.799	192.701	32.4153	38.2047	98.9582	64.5071	21.3592	43.3972	180.046	78.258	96.1914	143.238	129.334	63.0153	41.6999	637.154	95.6638	44.0986
TSPAN31	57.9217	39.25	24.6373	38.745	27.2659	20.0147	18.5041	22.3199	20.1601	17.7384	17.396	39.9497	37.7724	13.4263	16.562	34.2329	10.4009	20.7943	20.2959	22.2331	25.098	19.4784	30.7384	30.7496	18.1174	15.7651	13.9006	15.7725	12.1479	22.5226	25.7972	22.5732	18.7664	43.3948	13.101	12.7929	12.2169	13.6901	18.1115	14.0955	17.6693	24.8574	115.775	32.3179	23.6418	16.9181	25.9348	29.5568	28.0153
CDK4	668.042	625.857	564.458	235.33	796.789	225.56	342.249	596.476	751.254	414.572	506.744	600.313	996.31	651.028	643.619	755.287	488.513	701.49	534.376	667.325	808.262	538.653	639.326	973.787	498.1	609.299	801.9	609.48	569.865	557.355	576.923	527.517	1060.18	616.636	856.235	378.359	709.652	595.336	876.29	760.516	612.26	650.81	934.891	717.666	855.821	565.559	858.418	638.558	640.009
RPSAP52	0	0	0	0	0	0	0	0.239272	0	0	0	0	0	0	0	0	0	0	0	0	0	0	0	0	0	0	0	0	0	0	0	0	0	0	0	0	0	0	0	0	0	0	0	0	0	0	0	0	0
HMGA2	0.75735	6.95678	3.4696	6.31611	34.6503	0.167418	0	0.632165	1.36842	0	0.77951	4.25646	4.62623	1.83738	24.1831	11.4567	2.00336	2.08169	1.31888	0.3722	1.37012	0	4.13937	0.252286	1.57343	0.831347	0.949224	2.86953	0.241822	3.35722	1.89126	1.64939	4.47816	2.12087	126.181	4.1672	1.65528	0.673477	0.749914	3.6979	10.8558	3.29408	6.65794	1.97137	0.808762	0.163224	22.9447	1.64422	1.3124
MDM2	1741.74	462.789	1352.4	725.297	786.184	648.355	955.178	2401.18	809.825	2700.05	1288.42	1212.97	526.979	701.347	1607.98	1761.16	769.281	1306.11	1709.6	1707.15	1787.65	1200.19	1393	1252.42	1157.96	1625.88	516.383	1121.83	1699.47	1077.4	1579	2944.91	457.012	417.18	1004.16	1981.57	1188.82	1639.91	1594.1	2194.48	929.503	1830.47	1901.55	2835.28	1385.88	2113.15	967.316	455.39	1718.6
HNF1A	15.9738	16.6533	9.96386	7.8478	2.45553	36.4273	11.1073	24.6012	49.357	9.60994	9.60155	27.7794	4.60264	2.94854	9.70133	13.1272	2.03013	11.6316	20.78	15.0418	14.189	17.9552	8.5395	13.7103	18.0194	19.4085	35.5994	15.9682	6.83766	16.9087	5.26643	23.1765	8.71506	4.70021	39.6401	32.1877	5.48281	10.6439	9.82635	7.03249	4.81431	35.5816	8.57105	5.93257	15.3694	7.45755	6.39344	5.41619	17.2843
C12orf43	0.276265	2.04933	0.311541	4.5046	0.244376	1.15161	2.93541	8.41456	0.77015	2.69583	0.612153	5.25851	0.0948505	1.32574	2.15124	0.718676	0	3.13484	3.93338	2.6999	3.06195	1.05471	4.17283	0.252421	0.626132	3.8894	0.904508	0.990025	3.0244	6.4254	0.937211	3.22319	0.153444	2.62271	5.765	7.08804	1.04266	0.596628	0.937896	1.06862	0.998854	4.51689	0	0.224139	2.1129	1.19932	3.33341	1.23383	7.04202
POLE	615.668	325.579	182.757	970.796	360.11	650.424	232.428	413.983	388.808	236.971	223.802	225.243	342.995	364.135	419.545	582.926	312.448	570.15	376.659	242.428	398.894	300.672	467.973	373.843	438.044	366.876	722.318	374.123	255.621	346.73	334.29	333.544	454.626	348.127	685.387	280.897	672.94	402.227	410.341	477.634	508.599	636.587	534.353	570.013	662.082	286.372	372.634	394.629	482.036
BRCA2	416.962	586.417	257.78	883.291	253.072	587.017	153.636	531.54	140.211	507.197	266.875	266.828	314.758	316.261	636.412	364.068	236.09	456.205	305.462	445.29	271.396	324.96	344.111	274.938	532.718	368.437	672.413	318.144	415.908	344.916	246.753	194.217	356.063	180.616	549.196	168.351	788.266	123.481	247.342	492.578	597.389	275.895	212.212	356.091	292.352	527.808	175.137	343.825	326.622
FOXO1	818.134	369.798	1147.77	916.958	322.332	558.846	751.256	449.653	209.394	881.716	436.386	622.168	582.07	1143.06	428.826	489.349	414.132	417.007	859.728	672.955	663.046	1276.12	261.69	521.309	565.993	639.365	345.818	803.99	308.787	398.016	1545.22	335.438	271.231	773.371	179.418	695.036	298.94	610.965	494.937	483.038	263.528	489.029	793.258	569.218	296.112	1171.41	1120.05	1099.31	619.942
RB1	1993.75	2248.42	1913.79	1553.82	1971.76	1790.77	1153.64	3150.35	622.976	3914.8	1648.78	1473.11	1891.74	1969.34	2020.8	1304.01	1664.97	2047.54	1621.01	1949.08	1859.21	2098.68	1828.47	1944.69	1825.45	1938.95	1990.93	1356.16	2570.01	1598.8	2544.15	1617.52	1776.46	1677.23	1648.99	907.188	1704.2	1188.92	1637.26	2054.06	1890.21	1177.52	1123.79	1418.38	1534	2455.43	1424.12	2115.27	1505.43
LOC112268118	0	0	0	13.9859	0	0	0	0	0	13.8549	0	0	44.8734	0.591701	0	1.20284	87.6357	1.42285	0	1.24656	0	0	13.7439	0	14.3719	0	0	0	0	0	0	0	41.0907	0	1.34244	0	0	1.87966	0	5.16037	1.98136	0	0	0	0	0.683331	0	0	0
ESR2	447.724	116.832	113.141	68.4461	61.222	102.164	102.8	41.1534	174.948	122.465	141.97	230.633	68.9921	83.8683	14.8342	273.035	310.351	152.137	56.5921	54.5164	30.2448	91.7444	92.2191	84.7745	135.414	102.998	31.7517	150.421	6.01076	235.243	23.9867	75.9539	223.37	174.949	12.9664	111.807	66.2355	72.8432	57.0004	207.788	179.462	163.155	215.217	82.2484	75.9045	85.405	658.397	261.505	48.5578
RAD51B	44.4382	64.1244	41.2597	76.6126	79.3077	81.6651	31.081	29.9457	26.9103	54.4572	27.337	37.1797	88.7891	48.1765	53.9879	54.3194	65.759	57.0549	47.0546	34.2523	41.6274	62.6194	63.1221	59.8739	50.5406	56.1002	33.9657	39.3602	55.6122	49.0883	46.1206	44.9395	110.985	117.818	31.4013	25.4774	42.1732	44.9365	73.1366	33.2247	70.8058	20.4063	43.1465	68.9961	44.136	50.9267	51.9504	81.2508	65.4926
LOC107984016	1.2051	6.3558	2.43186	0	5.62922	10.8521	4.22947	6.9884	8.11384	0.568908	1.02022	16.2759	7.06277	6.21423	9.00253	5.2696	0	8.79513	8.81925	3.96494	11.8281	1.63338	0.681372	2.89037	6.75627	10.9541	0.908519	1.39218	2.09002	28.8316	1.21929	5.24904	1.60289	2.77803	15.1461	16.5284	1.26281	2.14328	0.753644	3.65998	0.237815	10.4499	3.56856	3.60213	4.19035	2.66558	4.89127	2.44944	14.2103
ACTN1	762.123	2688.5	805.97	812.573	4115.1	729.177	709.944	1186.42	849.395	554.196	692.677	886.188	1172.11	3262.8	2170.68	1213.17	2525.32	1233.76	744.401	488.747	689.483	560.991	1916.01	779.353	1196.06	712.84	1266.58	1000.44	724.776	1285.03	1269.29	633.97	2546.05	903.255	1811.87	450.842	1085.93	790.143	1011.58	1456.47	1556.05	819.953	731.582	1309.84	703.399	624.286	1474.7	838.213	1053.27
FOS	1673.09	4343.45	950.132	1177.9	8934.48	1618.44	303.722	2437.27	2588.36	314.095	5065.25	1245.51	14488.1	1135.27	613.492	485.304	10563.8	3615.1	1351.09	561.281	1677.19	171.186	4249.55	701.949	1038.34	2648.54	2575.22	1327.1	453.295	3961.28	7109.37	3870.06	3592.34	18458.1	1941.08	2163.24	5018.36	3072.72	3161.01	553.257	9645.65	4158.58	988.55	9499.82	1023.26	930.09	3390.75	2416.63	4154.86
DICER1	1081.22	1073.99	894.142	864.291	845.595	935.829	665.095	1389.95	370.345	996.691	984.069	654.311	1098.03	920.46	885.318	628.569	877.812	1009.31	1093.22	632.893	601.271	1263.99	841.478	860.45	1297.93	1030.32	1002.32	763.674	1215.06	743.604	1439.09	1098.26	1234.39	995.816	587.62	448.454	962.775	1428.41	731.712	580.351	962.565	590.944	1466.55	666.796	740.568	844.558	699.067	1527.51	637.427
AKT1	1009.8	857.772	421.402	337.987	574.495	453.944	368.967	592.78	563.602	481.968	516.618	353.579	503.103	716.238	548.302	484.62	552.417	675.767	795.566	504.742	470.746	520.597	578.2	439.478	546.324	824.034	741.048	559.6	483.44	675.719	608.1	521.437	680.062	402.912	822.044	504.49	716.556	713.025	447.833	442.426	612.768	426.359	375.039	469.537	419.789	456.623	574.774	722.84	657.917
NUTM1	4.05747	13.1238	6.11789	15.158	2.35242	21.7683	32.5637	26.8117	79.0789	12.4249	6.62604	71.4674	2.92177	19.7044	34.79	31.443	0.826936	32.284	49.98	16.3467	56.4946	0.465185	14.306	9.84096	21.2505	30.8716	10.9708	1.57248	13.3107	152.414	0.773298	36.8354	5.31751	6.47236	53.1596	78.1046	14.3658	0.0405408	0	6.98153	0.128203	14.2196	0	8.02632	7.426	20.6629	25.7263	2.01212	75.1072
B2M	3380.72	9035.89	6200.73	3463.59	7181.35	7570.15	7359.56	7406.63	4528.83	14796.7	5056.54	12096.2	5137.99	10302.1	36736.3	1942.57	3961.01	10880.5	5755.66	13954.3	6072.5	7915.02	5475.61	11094.2	8578.27	4111.53	1908.03	3666.57	13759.1	4414.39	8286.03	5169.98	13511.2	3758.84	28869.2	7885.68	4068.27	7538.01	5835.3	4199.76	25481.5	7265.76	5015.81	2465.28	7259.18	21253.7	3203.41	3684.39	19287.4
MIR4713HG	0	0	0	0	0	0	0	0	0	0	0	0	0	0	0	0	0	0	0	0	0	0	0	0	0	0	0	0	0	0	0	0	0	0	0	0	0	0	0	0	0	0	0	0	0	0	0	0	0
CYP19A1	0.408893	20.7354	5.62932	0.0563648	1.85201	1.627	3.97634	2.38914	21.7211	1.41062	10.3159	15.6941	19.19	6.10461	9.32343	6.7866	19.4691	6.88106	3.91634	1.36647	4.02605	24.305	6.49261	0.381386	7.90288	2.89255	0.634507	1.60268	3.57734	13.0724	0.770635	9.61003	30.0729	6.1756	3.5058	13.0193	2.72671	0.878725	1.21464	2.49562	1.11791	11.1851	0.958567	0.193516	2.13474	2.40139	2.33576	8.27141	4.47994
TCF12	541.175	633.118	496.612	303.564	1137.39	681.749	381.013	498.994	373.326	623.921	463.45	611.819	772.938	744.417	554.303	469.858	595.102	593.814	375.14	512.053	399.904	377.664	824.742	627.134	696.066	342.849	430.035	646.029	466.514	651.796	690.225	565.98	815.458	827.181	455.972	364.457	566.253	385.27	389.102	618.525	622.273	442.681	648.773	567.522	412.19	508.487	865.223	732.05	655.481
MAP2K1	271.094	261.642	283.53	190.102	369.52	186.669	373.649	453.175	248.967	319.979	315.41	241.822	280.122	428.611	445.312	207.344	354.408	311.878	320.416	365.8	401.152	326.046	323.812	336.89	393.102	253.14	357.089	393.231	394.618	392.216	486.534	491.395	389.488	207.234	537.485	299.473	409.279	522.394	365.541	337.711	299.987	466.941	464.412	499.661	418.415	374.374	302.699	284.071	516.362
SNAPC5	9.75437	5.28929	4.14678	0.512233	10.3328	12.2189	2.87899	0.886208	10.0713	3.09803	3.291	10.1875	6.07778	5.3744	6.68478	10.3086	0.401205	7.03505	7.15554	3.46979	6.28168	4.21296	12.0809	4.45624	10.3519	1.96397	1.99602	4.85497	3.91547	14.1012	6.04042	5.81666	8.57816	10.9322	9.73502	12.4042	4.65364	4.75011	9.19867	5.46375	4.20888	11.1969	3.26673	4.83627	7.14277	4.30462	12.2244	6.31155	18.2793
NTRK3	0.678412	14.7662	0.710392	0.821614	1.09185	1.5827	1.67781	1.7855	0.998145	0.371958	0.320133	6.25726	24.8788	1.83804	0.895705	1.1168	2.17387	2.30779	2.18107	1.02165	1.49605	0.182477	3.10972	1.09928	1.32706	1.80855	0.329703	0.873698	0.589509	4.77457	0.417826	0.930017	5.56964	21.1602	1.50032	3.17826	0.744466	0.355505	1.22355	1.08085	4.03129	1.60742	0	0.481607	0.289786	0.379888	5.50162	1.39982	1.79591
NTRK3-AS1	0	0	0	0	0	0	0	0	0	0	0.082533	0	0	0	0	0	0	0	0	0	0	0	0	0	0	0	0	0	0	0	0	0	0	0	0	0	0	0	0	0	0	0.0903442	0	0	0	0	0	0	0
IDH2	1597.41	1094.12	819.234	644.092	572.528	637.304	763.097	1909.81	1012.84	305.556	1251.79	3454.34	607.055	986.644	1295.51	683.731	318.023	1127.66	1516.29	3066.43	2605.89	1242.48	1361.48	1499.98	1684.89	2475.59	1580.02	3330.89	686.779	1028.63	2156.74	2055.49	1237.44	256.451	1126.43	1107.04	1964.41	2102.95	960.522	752.213	905.69	849.297	1557.52	2214.08	4272.72	1414.11	746.29	492.584	2085.66
IDH2-DT	0.385673	0	0	14.6732	0.265343	0	0	3.31122	3.34491	0	0	0	0	0	1.45699	3.51152	0	1.55767	7.12957	6.82341	0.549025	0.187396	0	0.616677	0.291365	1.88158	0	0	0	0	0	0	0	0	0.979766	8.82797	0.147667	0.342962	0	0	0	0.485054	10.8496	0	0.219656	1.2468	0	0	0
MRTFB	156.692	139.111	164.09	156.325	145.063	227.721	172.301	79.7954	87.3416	144.447	226.811	161.601	139.988	172.967	105.345	195.916	72.0773	192.522	126.081	120.606	126.534	187.299	145.051	202.247	141.083	172.173	188.803	187.807	223.948	250.872	206.469	194.779	111.049	118.869	103.69	248.621	213.086	182.875	246.013	210.576	111.488	96.1633	169.547	207.455	230.403	212.67	266.406	245.998	176.698
PALB2	455.999	406.709	416.297	397.701	482.788	336.369	276.641	527.183	186.358	339.454	555.361	358.284	398.047	360.336	479.516	457.113	122.401	520.858	283.449	431.998	289.572	400.378	447.992	614.227	388.079	443.901	358.925	324.384	649.45	499.841	414.558	622.849	418.705	384.686	451.417	171.545	387.796	299.19	470.802	537.263	394.879	271.22	419.322	469.412	491.134	434.604	569.495	547.95	356.7
PRKCB	22.4251	26.2593	18.3402	41.3218	85.0948	31.3588	2.97066	22.1442	10.0456	37.6351	23.8718	49.066	19.8207	24.5349	65.6935	4.4032	55.0766	89.864	31.8826	18.5629	18.1204	13.8784	37.5518	41.7948	40.9736	12.6066	12.5545	28.0071	54.0618	20.865	82.8001	30.6865	122.657	18.5396	132.745	13.6663	16.8431	20.3664	14.4722	13.9717	248.844	10.5426	36.2791	35.6709	35.7859	21.4322	14.9383	15.7081	20.9218
MAPK3	355.687	402.899	607.093	263.002	375.792	189.524	390.715	291.249	263.203	284.53	509.583	383.5	451.167	396.813	364.716	449.145	214.366	405.774	275.573	528.132	401.337	324.055	401.398	289.376	247.151	336.897	721.899	373.988	633.733	459.891	451.279	644.965	499.889	525.187	313.648	267.386	253.471	505.011	614.074	520.468	518.778	300.37	325.487	278.171	707.017	293.497	825.933	570.174	700.965
FUS	1784.84	1558.2	2019.76	1168.99	1512.48	1469.34	920.377	1430.61	1140.03	1276.63	2068.43	1728.42	1314.08	1612.68	1469.68	1517.41	1762.7	1834.21	1361.38	1693.95	1105.01	1419.9	1399.64	1388.04	1489.1	1642.46	2508.1	1569.12	1258.54	1738.39	1512.78	1756.24	1597.11	1794.9	1320.48	1120.54	2274.49	1153.35	1352.07	2003.76	1620.33	993.648	1410.26	1950.39	1996.46	1554.62	2486.97	2294.66	1355.38
CDH1	2307.57	1230.53	2928.01	2181.23	808.493	2396.47	8393.62	3419.01	5808.97	2524.25	8071.6	3216.85	834.124	3341.83	3108.06	5283.02	862.376	5704.63	5150.52	6411.51	12473.6	5666.28	2681.71	5369.65	1964.43	6966.96	3236.43	5683.64	9582.93	2408.37	4009.36	7098.13	740.54	493.459	1985.5	15128	10950.6	4165.06	6681.98	2227.2	1099.84	5554.75	3692.4	4128.24	14159.9	16172.8	5133.85	3977.17	8754.27
YWHAE	9139.22	9699.36	5972.82	2167.53	4657.98	10286	3457.6	8312.26	5827.2	11188.1	12253.3	7224.44	5450.64	8084.95	8568.91	6986.69	3716.42	9703.04	11710	9481.44	11606.4	6024.02	4090.46	8412.03	6875.61	6948.69	12322.5	7824.6	7096.93	6536.8	12771.2	5997.66	5579.6	6083.57	5494.5	6565.38	10092.4	4993.39	8240.11	10128	5290.55	5048.44	6279.53	11969.9	12881.5	11663.2	8345.02	6162.13	10298
USP6	3.98129	7.07895	1.42443	1.42823	105.77	4.70797	12.2409	6.29179	8.94436	1.09217	1.46965	13.8344	42.4874	5.04874	3.33945	8.42541	14.0246	4.98323	5.93721	1.6973	4.90507	1.27412	4.13144	12.3739	6.49868	8.09703	1.16804	0.651773	6.0529	13.4796	0.452017	2.99467	6.71382	45.2184	5.84912	12.4717	1.82434	24.1144	1.3299	1.88787	8.84274	4.32348	21.1405	1.99773	0.965281	2.83259	10.4319	8.91912	113.56
TP53	653.598	230.234	306.416	159.85	271.717	391.966	188.693	275.583	439.671	343.344	523.427	410.245	399.392	395.342	416.052	734.873	225.364	578.955	462.741	538.214	443.635	204.499	344.621	458.018	448.246	451.148	741.983	487.726	275.772	536.984	558.179	230.963	271.521	274.227	667.534	314.207	519.273	218.978	722.691	1127.67	395.843	328.962	471.61	463.246	661.151	570.067	746.923	294.479	471.191
ZNF18	0	0.0486773	0.060257	0	0	0	0	0	0.0579286	0.0737355	0	0	0	0.0149578	0	0	0.0692304	0.0359686	0	0	0.0190165	0	0	0.0640793	0.0605519	0.0260688	0	0	0	0.129199	0	0	0	0.0807025	0.033936	0	0.0306884	0	0	0	0.0250437	0	0	0	0	0	0	0	0
MAP2K4	680.66	330.551	340.652	168.917	368.365	367.379	203.577	451.516	284.416	583.795	505.842	353.221	508.915	452.026	437.005	367.798	527.467	469.059	456.63	266.838	353.807	493.848	342.975	707.942	372.072	512.392	672.324	398.749	452.865	394.17	922.267	360.488	415.74	557.038	379.386	458.479	546.528	384.421	425.506	479.825	380.841	279.653	683.244	535.902	569.508	555.038	491.624	448.965	550.036
NF1	4234.28	3460.86	1715.12	3016.6	2771.94	2462.86	1820.82	1818.97	1558.73	2253.2	2367.78	1820.32	3236.58	2887.81	1565.19	2436.31	2292.86	2463.48	3156.03	1751.98	2382.24	3119.06	2567.24	3680.3	2397.67	2092.05	2622.31	1691.79	3403.4	1570.15	3055.93	2564.62	1946.04	1939.46	828.485	1297.37	2308.38	3153.41	3440	1788.51	1657.72	2466.52	3144.83	2489.06	2993.6	2149.35	2357.84	2572.16	2516.69
LOC105371755	0	0	0	0	0	0	0	0	0	0	0	0	0	0.12047	0	0	0	0	0	0	0.0765794	0	0	0	0	0	0	0	0	0	0	0	0	0	0	0	0	0	0	0	0	0	0	0	0	0	0	0	0
HNF1B	782.322	242.554	917.556	1017.53	346.038	590.263	1353.19	156.447	547.04	1513.85	805.59	333.534	301.666	695.984	364.019	486.803	188.453	553.125	1521.23	752.183	1243.44	918.017	568.757	464.247	933.81	609.884	1120.99	1186.01	1321.54	1121.11	1090.25	1496.02	101.887	364.52	555.303	764.899	1065.28	1587.72	1227.97	1008.88	178.839	784.743	1050.03	913.284	1897.33	1338.09	1150.52	1189.14	894.734
LOC107985009	0	0	0	0	0	0	0	0	0	0	0	0	0	0	0	0	0	0	0	0	0	0	0	0	0	0	0	0	0	0	0	0	0	0	0	0	0.0474064	0	0	0	0	0	0	0	0	0	0	0	0
ERBB2	2056.37	6027.2	2427.97	1283.7	1431.34	1696.89	2510.3	1073.39	2548.16	2185.03	1222.88	1513.3	777.113	2003.14	720.652	1759.45	407.151	1202.26	2334.77	1659.23	1120.68	2197.13	3055.51	1951.34	5294.23	1635.75	1681.11	1109.08	3686.44	1367.82	2144.9	2046.22	1651.41	523.405	797.033	2351.29	2282.53	2639.72	2344.39	1224.19	531.288	4555.61	2307.74	3016.67	2626.94	1932.85	1244.77	2383.24	3452.55
BRCA1	1181.47	404.96	481.297	1107.64	272.928	835.64	412.148	401.073	327.105	253.127	361.562	310.82	517.401	479.249	537.113	636.079	140.385	515.018	280.059	421.649	780.811	715.799	815.525	516.351	700.031	342.78	1260.17	411.213	1392.31	349.403	430.548	382.343	293.678	229.048	397.148	205.286	561.44	320.947	998.486	458.859	459.048	555.062	151.311	409.061	669.205	696.837	216.507	536.917	409.915
PPM1D	406.964	211.727	513.091	294.361	297.974	360.784	2206.63	272.832	415.447	534.318	388.569	309.067	530.299	497.198	277.998	433.157	136.571	319.456	509.997	528.879	260.257	1084.81	581.367	403.408	797.756	466.422	474.038	513.212	782.888	245.789	556.08	530.112	262.873	515.751	252.425	559.761	607.666	778.243	801.986	390.569	327.23	761.079	1216.84	300.655	502.027	791.251	394.657	425.299	523.247
BRIP1	374.536	63.5555	78.7106	173.86	68.5859	151.207	61.1942	107.42	47.6634	54.1438	107.341	73.3451	71.2737	103.323	165.945	154.876	41.0453	129.864	69.6591	57.7918	69.2845	124.744	255.403	117.62	319.787	108.431	225.77	80.7523	94.4761	74.7068	93.4171	101.664	58.1068	72.4459	132.449	65.1195	170.305	79.5992	223.806	119.134	127.184	124.673	202.465	93.9963	178.219	102.652	60.6617	124.107	80.0088
PRKCA	337.507	86.6091	100.186	234.023	195.143	143.275	69.2441	159.811	78.5707	118.465	139.585	85.1848	157.169	182.992	151.843	116.373	206.605	174.721	130.614	160.923	243.826	239.145	659.035	98.4372	143.4	63.838	70.1887	66.853	24.1607	76.0706	180.015	150.647	171.674	302.489	95.8506	52.7073	154.935	110.729	323.616	189.298	121.081	80.9299	273.634	246.161	232.298	85.7166	199.292	158.828	43.1644
GRB2	938.464	703.757	782.344	517.937	688.842	496.769	724.42	622.597	607.591	1020.78	764.06	389.428	641.93	976.782	949.516	569.193	580.53	856.827	1106.18	735.133	827.953	923.127	554.281	976.817	664.893	777.682	1319.13	541.373	962.88	574.993	1017.1	597.361	990.793	459.824	946.042	485.76	878.494	1634.62	992.714	725.063	1102.96	505.494	325.75	942.71	1984.4	1416.48	649.255	575.236	1152.61
H3F3B	1394.64	1660.06	1714.44	836.409	1351.13	1346.74	876.766	1127.19	1063.07	1307.47	1519.69	558.839	3332.85	2321.23	1376.29	1427.01	1682.96	1511.08	2113.57	958.729	1409.1	1762.72	1028.93	2265.49	1199.73	1556.15	2426.17	1185.03	1025.39	1330.89	1431.85	739.113	1410.09	2107.05	1551.76	779.607	2202.62	2511.14	2159.55	2047.61	1369.54	1043.19	981.781	1653.1	980.06	2302.38	1832.16	1673.75	1935.73
SS18	489.678	920.999	1097.68	840.733	945.347	865.791	1090.34	552.77	497.404	947.702	641.388	825.33	967.134	1143.21	1055.67	765.94	863.327	1652.68	1036.26	1046.83	818.418	1671.27	831.223	903.205	879.126	773.014	3382.97	908.016	940.078	883.075	1719.65	1071.58	925.888	946.264	948.626	581.584	1129.76	2235.15	927.507	1017.39	1031.94	840.294	527.044	1181.21	2276.39	1832.11	949.551	942.059	550.683
SMAD4	406.903	441.204	651.968	456.828	515.263	364.992	381.08	527.796	423.091	619.473	428.797	508.338	752.258	576.084	416.224	466.874	379.226	527.68	502.792	513.372	384.028	572.123	438.961	597.97	486.518	349.325	717.947	504.031	541.668	483.379	568.314	515.251	503.883	674.612	358.49	361.242	524.657	327.4	398.784	473.993	444.725	626.672	478.816	547.659	619.826	642.694	604.753	652.6	415.177
GNA11	170.521	193.771	139.755	70.0077	203.352	102.76	148.532	172.86	174.223	120.394	180.366	192.104	246.548	275.949	218.426	206.646	163.258	220.81	225.305	171.348	156.501	131.503	183.999	147.351	148.898	248.217	192.722	263.554	209.883	194.286	223.287	189.015	233.95	205.929	260.205	169.214	287.063	137.955	262.56	238.502	169.555	190.862	285.766	168.794	183.628	245.536	299.21	239.169	221.173
MAP2K2	774.07	427.2	463.834	348.348	816.358	353.516	358.536	669.282	543.072	509.042	397.048	632.401	552.654	590.745	625.235	457.224	473.014	605.164	704.186	742.532	537.077	514.406	863.405	478.706	572.487	884.974	739.733	688.67	688.222	526.181	678.07	496.196	724.779	605.671	863.238	442.149	751.901	441.314	864.197	815.781	602.685	486.045	1234.88	607.766	737.93	491.114	915.392	497.758	727.378
SMARCA4	1227.18	1252.88	1215.47	1265.73	1238.41	3161.02	1041.33	1145.82	1069.2	595.901	1293	1731.67	747.403	1918.59	1092.12	1880.52	980.289	2488.52	1570.53	1362.78	1247.64	1283.63	1283.16	1857.25	866.179	1777.88	3403.22	2551.63	1040.09	1388.78	2291.83	1919.94	1264.11	778.219	1361.56	777.466	1791.57	1346.36	1853.48	1817.06	1011.69	551.873	1303.21	2821.03	1997.37	1596.24	1758.03	1187.37	3448.68
AKT2	468.032	247.204	380.891	314.98	268.529	191.775	715.704	231.363	361.551	258.649	488.979	301.307	252.498	361.913	262.096	325.944	219.571	673.096	359.523	264.024	360.692	436.802	355.73	545.285	240.137	359.476	435.102	287.747	455.381	371.057	370.204	441.204	259.868	386.789	307.735	215.529	388.869	806.973	528.752	629.272	268.98	448.918	318.972	529.721	1327.9	530.194	639.361	506.655	862.81
CIC	279.604	392.433	289.195	416.453	354.295	227.445	384.019	218.539	340.435	229.328	258.53	327.842	415.201	389.489	212.107	323.302	234.88	284.373	338.627	457.103	229.837	195.436	327.94	399.434	325.342	230.065	716.615	308.428	244.184	481.195	395.973	286.607	432.454	427.137	383.881	257.179	318.993	442.491	305.518	429.956	297.067	292.818	513.145	468.022	349.325	229.494	536.568	381.218	492.384
FOSB	202.037	649.926	104.546	70.2437	1241.11	243.438	56.4049	166.194	259.299	13.356	424.171	223.893	2965.48	104.771	34.2122	66.2081	7190.84	441.801	157.498	27.8523	102.903	21.4212	432.95	84.1451	97.7357	367.718	734.127	144.277	30.3282	240.558	1648.14	165.815	395.119	5933.62	164.777	414.268	791.024	576.523	733.378	41.9497	2260.29	533.115	214.543	2542.32	94.0571	41.6426	503.242	367.597	788.538
GNAS	2506.26	3452.53	3211.95	661.72	2789.91	1148.48	1794.2	1795.85	2009.07	1874.79	2759.27	1479.86	2028.42	2705.08	1817.29	2151.04	1443.97	3016.45	2186.01	2491.26	4358.61	2781.54	2746.63	2875.49	2090.76	2615.87	5901.12	2052.18	2494.93	1692.92	3346.64	1740.78	2779.35	2347.77	2080.01	1265.24	2166	1418.11	2939.91	2189.68	2313.26	3026.53	2912.9	3345.52	5451.5	2561.82	3014.84	11926.3	6627.82
ERG	30.7423	69.153	31.1758	23.9042	202.951	16.7586	48.6409	47.4779	22.2727	24.7807	37.2072	25.4483	52.4837	69.0266	35.1957	42.4331	80.3054	56.9082	39.4022	17.4846	16.7122	26.4065	103.068	15.8881	49.4	20.7985	24.9747	44.3771	27.9043	24.5369	48.9955	6.74394	71.6568	34.8606	19.9036	21.2402	23.9985	25.9665	23.6431	18.4264	74.1872	26.4017	25.5391	24.4373	19.8605	36.6819	56.4163	21.8027	21.2557
MAPK1	780.81	687.859	1008.36	467.389	629.915	520.127	499.816	566.135	521.24	613.485	881.328	571.844	686.247	768.67	656.677	606.635	472.335	740.609	731.182	698.477	851.7	711.352	726.928	679.673	800.845	608.885	742.542	566.195	1906.86	668.332	787.045	1273.29	579.118	616.765	661.458	542.315	786.329	1389.01	755.795	1209.85	605.907	608.252	486.281	823.957	560.19	1285.93	770.983	732.438	630.725
SMARCB1	391.378	338.196	404.789	224.79	366.376	217.199	275.897	296.377	379.974	254.637	565.974	330.985	390.232	384.041	368.41	408.157	173.373	384.388	617.817	381.523	486.821	344.84	466.929	325.233	362.491	416.971	356.708	375.452	603.224	343.512	351.222	926.704	337.484	362.645	369.685	250.32	483.18	500.792	390.027	525.059	316.814	339.574	277.021	398.727	335.115	602.709	584.975	486.709	405.726
CHEK2	390.055	336.225	308.862	387.43	345.555	290.496	193.017	527.292	213.298	350.71	284.803	247.055	295.934	287.994	433.979	352.363	227.317	398.454	355.098	172.859	299.215	242.594	649.577	385.818	442.431	236.769	443.382	225.395	608.266	142.559	249.36	399.709	323.02	249.147	375.69	181.216	311.071	275.085	264.642	420.955	342.679	479.622	330.629	729.062	382.58	158.487	204.433	186.321	269.965
EWSR1	884.503	950.14	1186.39	1074.31	943.943	991.341	949.313	1127.3	837.517	909.783	931.622	819.724	1086.27	1201.87	994.425	1069.19	1148.88	1059.79	1079.25	977.691	878.052	1412.24	1258.28	1115.53	1281.52	1062.56	1112.61	1127.63	1130.7	1004.39	1291.87	1303.62	1206.09	987.934	979.23	497.333	1176.48	1342.93	1079.76	1401.21	1279.27	950.367	867.465	1251.55	1246.11	789.67	1288.36	1237.83	1253.01
PDGFB	38.0262	37.5431	42.9387	83.5621	36.2511	25.1508	40.9173	13.4584	40.7861	46.8216	97.3726	25.536	55.2142	62.4808	51.9329	42.3573	50.3158	73.2848	42.0244	33.3998	111.972	46.5602	103.67	12.9367	40.1882	26.0021	60.8427	59.1428	184.607	63.986	31.9072	49.5568	70.0883	41.6609	89.1512	49.1476	26.6021	41.0996	23.4329	56.0241	43.3707	58.5727	104.555	54.277	60.0185	40.3122	51.8086	42.125	48.6409
BCOR	608.661	964.744	1411.93	968.611	356.238	572.976	739.334	448.513	648.538	634.515	913.063	522.938	656.128	888.739	485.843	545.731	1368.2	611.534	836.492	606.237	894.212	750.085	592.861	670.739	894.934	656.803	646.209	709.962	677.345	457.2	1502.05	1279.49	557.473	744.591	544.1	547.501	1059.33	1163.32	797.655	436.448	628.528	1007.18	801.895	950	765.318	916.304	999.054	1107.82	879.783
ELK1	629.933	449.875	751.509	198.664	434.205	266.416	343.753	186.956	797.698	127.825	685.417	1245.83	631.579	321.257	218.965	1220.48	1058.82	483.695	269.933	255.474	222.855	238.869	545.613	260.641	434.443	373.178	450.453	819.167	305.243	1188.83	304.09	304.175	778.788	828.477	194.186	643.862	220.658	348.38	276.529	1048.24	477.41	581.596	696.188	581.921	401.708	356.425	3125.13	1036.91	292.52
TFE3	286.683	374.901	383.086	237.537	346.951	248.855	159.08	292.758	382.577	281.099	328.032	300.899	440.545	348.188	277.663	287.132	391.783	286.823	249.724	285.331	275.989	298.148	494.575	234.331	425.366	260.934	474.774	326.07	269.903	358.624	300.718	242.574	586.39	466.359	439.508	300.787	156.363	351.586	243.17	243.513	383.129	276.275	428.963	403.372	253.877	263.155	399.412	366.755	331.467
CCNB3	16.1155	68.8165	102.028	26.7218	17.0576	86.8346	34.7745	40.9094	65.5163	24.8577	10.2148	71.7526	11.1413	30.494	29.6459	88.7963	10.1386	45.5041	48.448	19.0536	45.717	28.8935	17.9608	31.8074	62.1324	38.8955	33.0165	16.7632	19.801	40.9018	37.5861	19.4046	24.3245	12.9596	53.3399	76.4634	19.9052	35.758	24.3962	21.7352	10.2039	14.7626	25.6101	68.2026	42.2956	34.9909	49.8384	43.5279	54.4145
HPRT1	1011.87	1842.33	1250.63	798.451	1046.37	453.243	580.478	1620	1196.73	1204.06	1741.74	875.878	1052.4	732.565	1123.78	851.972	987.115	1542.44	1232.43	1098.38	1470.61	1417.28	1659.91	1158.48	1850.65	1079.24	898.633	589.942	2121.65	982.317	1343.18	3391.7	873.297	864.052	1044.74	571.751	1602.58	1473.18	1283.95	814.907	954.793	1194.83	2478.53	1097.3	1296.46	1108.27	608.144	724.334	694.299
[truncated: 56 more columns]

## Sheet: Differential exp. of two groups
mRNA	Max group mean	Log₂ fold change	Fold change	P-value	FDR p-value	Bonferroni			Reference genes used in normalization: VCP, SF3B1, ATP5F1B
MYOD1	7.25051	-2.04125	-4.11603	0.00409359	0.0125785	0.691816
ROS1	21.0647	-1.97071	-3.91962	0.000511197	0.00191983	0.0863922
FGFR3	375.443	-1.70017	-3.24939	3.53372e-06	2.29692e-05	0.000597198
NUTM1	14.49	-1.6544	-3.14792	0.00928079	0.0261409	1
ERBB3	1889.47	-1.5599	-2.94834	1.32524e-16	2.23966e-14	2.23966e-14
HNF1A	15.6509	-1.50685	-2.84188	3.51162e-05	0.000156175	0.00593463
HIST1H3B	2073.61	-1.47292	-2.77584	2.9055e-07	2.45515e-06	4.9103e-05
CDH1	6351.11	-1.35458	-2.55723	1.32149e-07	1.27247e-06	2.23333e-05
POLQ	428.099	-1.24052	-2.36284	1.35529e-07	1.27247e-06	2.29044e-05
HNF1B	1023.53	-1.22482	-2.33726	1.51496e-08	1.82877e-07	2.56028e-06
ERBB2	2499	-1.18479	-2.27331	3.78112e-07	3.0429e-06	6.39009e-05
ALK	44.0422	-1.11845	-2.17114	0.0564543	0.110939	1
ERBB4	469.169	-1.11006	-2.15855	0.0254777	0.0598018	1
VGLL2	1.98021	-1.04713	-2.06641	0.144846	0.224577	1
IDH2	1757.96	-0.96551	-1.95275	3.68254e-06	2.305e-05	0.000622349
PAX3	2.4444	-0.95572	-1.93955	0.138707	0.222845	1
MET	5105.57	-0.862605	-1.81832	0.010515	0.0291316	1
CCNB3	38.884	-0.853713	-1.80715	0.0128026	0.0338069	1
BRCA1	575.536	-0.844256	-1.79534	0.000127402	0.000525144	0.0215309
BRIP1	129.945	-0.7475	-1.67888	0.00204616	0.00665003	0.345801
EZH2	319.58	-0.623335	-1.54043	0.00142318	0.00488307	0.240517
CDKN2A	39.4264	-0.539701	-1.45367	0.140724	0.222845	1
MDM2	1405.31	-0.482466	-1.39713	0.0275399	0.0621402	1
NCOA2	838.409	-0.457982	-1.37362	0.0237506	0.0565332	1
MITF	438.324	-0.440244	-1.35683	0.0559823	0.110939	1
CCND3	150.974	-0.438442	-1.35514	0.113372	0.193533	1
CHEK1	154.235	-0.426925	-1.34437	0.0684953	0.127598	1
SMARCA4	1838.11	-0.420545	-1.33843	0.0183331	0.0460909	1
ATP5F1B	9453.11	-0.406092	-1.32509	0.000889016	0.00319668	0.150244
FGFR4	340.225	-0.366395	-1.28913	0.203187	0.288559	1
NRAS	318.575	-0.362682	-1.28581	0.0119643	0.0320947	1
TFG	3368.84	-0.328251	-1.25549	0.0449933	0.0950484	1
AKT2	523.509	-0.309409	-1.2392	0.126942	0.210325	1
NTRK1	8.63228	-0.303897	-1.23447	0.518034	0.597038	1
NOTCH1	394.447	-0.292315	-1.2246	0.179114	0.26322	1
BRCA2	388.197	-0.283754	-1.21736	0.198853	0.284798	1
NBN	2780.65	-0.280787	-1.21486	0.109638	0.18907	1
HRAS	273.612	-0.266292	-1.20271	0.209199	0.294621	1
FGFR2	437.254	-0.250284	-1.18944	0.530441	0.601641	1
PDGFB	66.8108	-0.248393	-1.18788	0.371113	0.464579	1
PPM1D	525.087	-0.241842	-1.1825	0.297826	0.384785	1
MTOR	1260.74	-0.22496	-1.16874	0.136394	0.22164	1
HPRT1	1305.81	-0.216256	-1.16171	0.218246	0.302845	1
POLE	501.26	-0.21192	-1.15823	0.247686	0.337173	1
YWHAE	8361.86	-0.193939	-1.14388	0.158133	0.238678	1
MRTFB	196.272	-0.183986	-1.13602	0.22819	0.313529	1
PRKCD	650.74	-0.160047	-1.11732	0.388344	0.475581	1
VCP	3336.02	-0.157078	-1.11503	0.116159	0.196309	1
MAP2K1	418.215	-0.155175	-1.11356	0.298265	0.384785	1
FH	1236.62	-0.154161	-1.11277	0.283099	0.370882	1
TP53	545.054	-0.124471	-1.09011	0.516396	0.597038	1
CHEK2	369.157	-0.0978386	-1.07017	0.61455	0.687808	1
GNAS	3213.03	-0.0766668	-1.05458	0.644856	0.712292	1
GRB2	911.317	-0.0649408	-1.04604	0.658843	0.723016	1
DAXX	727.524	-0.0390032	-1.0274	0.794519	0.855247	1
IDH1	2149.94	-0.0351997	-1.0247	0.867981	0.922571	1
MAPK1	793.886	0.00280337	1.00195	0.983835	0.985784	1
H3F3C	29.5368	0.0135362	1.00943	0.973657	0.985318	1
KRAS	235.948	0.019844	1.01385	0.897743	0.948241	1
AKT1	670.805	0.0318544	1.02233	0.838429	0.896801	1
ATR	1484.23	0.0516081	1.03642	0.710189	0.769371	1
SMARCB1	453.774	0.0785973	1.05599	0.663819	0.723777	1
MEAF6	225.197	0.0929438	1.06654	0.491671	0.581066	1
DNMT3A	406.202	0.0951496	1.06818	0.521288	0.597038	1
RB1	1845.28	0.108547	1.07814	0.497065	0.583361	1
ARID1A	1114.98	0.114881	1.08289	0.447189	0.539821	1
B2M	9245.91	0.141457	1.10302	0.644804	0.712292	1
EWSR1	1216.62	0.146087	1.10656	0.266	0.351203	1
BARD1	227.145	0.160215	1.11745	0.384921	0.47483	1
FOXO1	613.105	0.168273	1.12371	0.456531	0.54719	1
BCOR	807.473	0.173887	1.12809	0.259232	0.344963	1
PALB2	439.997	0.188992	1.13997	0.186103	0.271133	1
MAP2K2	688.171	0.19287	1.14304	0.218621	0.302845	1
RAF1	1319	0.193865	1.14382	0.0913935	0.159232	1
NF1	2459.66	0.194	1.14393	0.252821	0.339101	1
STAT6	1102.98	0.194307	1.14417	0.190789	0.275584	1
SS18	1072.23	0.195231	1.14491	0.166829	0.249506	1
ERCC3	884.128	0.210377	1.15699	0.0729203	0.133951	1
BAP1	444.374	0.232834	1.17514	0.15099	0.231976	1
HDAC2	705.342	0.25188	1.19076	0.0687063	0.127598	1
CIC	403.599	0.262186	1.19929	0.130586	0.214263	1
H3F3A	63.721	0.270265	1.20603	0.37859	0.470454	1
H3F3B	1921.54	0.27674	1.21145	0.141091	0.222845	1
GNA11	234.547	0.285061	1.21846	0.0646363	0.122736	1
PPP6C	542.364	0.285159	1.21854	0.0863126	0.155179	1
DICER1	962.926	0.29024	1.22284	0.027577	0.0621402	1
MDM4	615.93	0.294635	1.22657	0.0882457	0.156985	1
BRAF	342.118	0.3332	1.2598	0.0197699	0.048422	1
MAP2K4	481.866	0.348209	1.27298	0.0132124	0.0343521	1
FBXW7	493.682	0.349213	1.27387	0.0394245	0.0843385	1
PLAG1	59.1951	0.350264	1.27479	0.361122	0.455445	1
ARID2	1169.77	0.355336	1.27928	0.0039822	0.0124628	0.672992
FUS	1827.8	0.3693	1.29173	0.00345787	0.011026	0.58438
MRE11	450.963	0.376571	1.29825	0.0216959	0.05238	1
JAK1	2640.72	0.376797	1.29846	0.011692	0.0318701	1
OGA	3011.04	0.395661	1.31555	0.00541688	0.0160606	0.915452
KDR	338.865	0.421004	1.33886	0.0520366	0.104693	1
MAPK3	613.818	0.421336	1.33917	0.0269166	0.0621402	1
PIK3CA	770.73	0.456169	1.37189	0.00147359	0.00488307	0.249036
GNAQ	590.724	0.460904	1.3764	0.00719388	0.0206062	1
CDK4	919.901	0.469293	1.38443	0.00664856	0.0193725	1
SMAD4	594.524	0.481906	1.39659	0.000105203	0.000444481	0.0177792
PRKCA	196.519	0.484367	1.39897	0.090234	0.158849	1
SF3B1	7919.89	0.491712	1.40611	0.000231752	0.000932526	0.0391661
HMGA2	13.5776	0.543697	1.4577	0.467102	0.555917	1
TFE3	458.303	0.578217	1.493	0.000283324	0.00111353	0.0478818
MYC	881.374	0.580427	1.49529	0.0280122	0.0622902	1
EGFR	327.454	0.594521	1.50997	0.0394064	0.0843385	1
CAMTA1	67.6787	0.626824	1.54416	5.83377e-05	0.000252797	0.00985906
FGFR1	1226.56	0.630361	1.54795	0.0294693	0.0646794	1
EPC1	946.768	0.653951	1.57347	2.46987e-05	0.000115947	0.00417408
NCOA1	1668.48	0.669136	1.59012	5.84787e-06	3.4079e-05	0.00098829
ARID1B	994.452	0.673168	1.59457	1.1019e-05	6.00714e-05	0.00186221
PTEN	1663.99	0.682899	1.60536	8.22161e-06	4.6315e-05	0.00138945
RET	13.8205	0.70666	1.63202	0.0581791	0.113015	1
CSF1	141.321	0.789763	1.72879	0.00471077	0.0142164	0.796121
TCF12	816.124	0.865666	1.82218	1.46521e-07	1.30326e-06	2.4762e-05
NRG1	5.89991	0.884529	1.84616	0.0758175	0.137776	1
PRKCB	61.0213	0.904773	1.87225	0.0185455	0.0460909	1
JAZF1	149.4	0.91377	1.88396	1.45269e-05	7.62145e-05	0.00245505
ESR1	47.8984	0.969593	1.95829	0.0515105	0.104693	1
ATM	2408.54	0.977375	1.96888	6.5263e-09	9.1912e-08	1.10294e-06
ACTN1	2058.69	0.977671	1.96928	5.1313e-06	3.0971e-05	0.000867189
ABRAXAS1	471.83	0.982559	1.97597	9.66385e-07	7.42359e-06	0.000163319
CYP19A1	12.5244	1.02259	2.03156	0.0619087	0.118893	1
RAD51B	90.4197	1.04533	2.06384	1.16449e-06	8.55649e-06	0.000196799
YAP1	1400.74	1.06658	2.09446	2.5429e-09	3.90683e-08	4.29751e-07
CTNNB1	7528.45	1.11026	2.15885	1.29903e-13	4.39073e-12	2.19537e-11
PHF1	806.392	1.11253	2.16224	3.33147e-11	6.25577e-10	5.63019e-09
JAK2	1255.33	1.43163	2.69751	1.03107e-08	1.34039e-07	1.7425e-06
ESR2	302.927	1.57662	2.98269	2.76791e-05	0.000126426	0.00467777
ELK1	1446.06	1.57801	2.98559	1.77455e-08	1.99932e-07	2.99898e-06
GLI1	223.825	1.60118	3.03392	1.48821e-05	7.62145e-05	0.00251508
FOS	8244.9	1.61189	3.05651	1.99436e-05	9.62991e-05	0.00337047
ERG	95.8496	1.61246	3.05773	2.70107e-11	5.70601e-10	4.56481e-09
CCND2	250.897	1.6928	3.23283	2.55219e-08	2.69575e-07	4.3132e-06
NTRK2	68.4078	1.71508	3.28314	0.000762752	0.00280228	0.128905
FOXL2	139.645	1.87622	3.67112	1.5753e-05	7.83017e-05	0.00266226
USP6	26.6677	1.91909	3.78184	0.00146465	0.00488307	0.247526
AKT3	1026.63	2.26864	4.8187	2.18417e-15	1.23041e-13	3.69124e-13
DDR2	498.312	2.29945	4.9227	1.46441e-15	1.23041e-13	2.47486e-13
PDGFRA	3373.26	2.33797	5.0559	5.01035e-13	1.41125e-11	8.46749e-11
FOSB	2035.33	2.34226	5.07097	2.72838e-06	1.87819e-05	0.000461096
KIT	317.121	2.34729	5.08869	6.34821e-15	2.68212e-13	1.07285e-12
NTRK3	8.13327	2.89723	7.44996	1.00103e-09	1.69175e-08	1.69175e-07
NR4A3	433.729	3.32378	10.0129	5.43897e-12	1.31312e-10	9.19185e-10

## Sheet: Norm. expression of selected
	case number	20	43	71	78	62	66	25	42	54	11	100	112	3	5	6	9	12	13	14	15	16	18	19	22	23	24	26	27	28	29	30	32	33	34	35	36	37	38	39	40	41	47	48	49	50	51	53	55
	mRNA	Group 1												Group 2
Normalized expression to VCP	ERBB3	0.341127	0.189938	0.119225	0.106894	0.408072	0.38176	0.0620312	0.119554	0.0687996	0.216983	0.204092	0.399815	0.461078	0.171089	0.814886	0.626132	0.530529	0.673586	0.450177	1.02683	0.619201	0.466423	0.381294	0.471834	0.371635	0.818134	0.396535	0.574381	0.429442	0.555102	0.441184	0.341205	0.480481	0.534903	0.511367	0.5183	0.530133	0.515567	0.609252	0.245855	0.853427	0.192087	1.31254	0.430892	0.481225	1.14013	0.429658	0.809303
	DDR2	0.162641	0.226283	0.301106	0.19328	0.138682	0.183894	0.127763	0.127357	0.13382	0.344151	0.285709	0.204357	0.041445	0.0790121	0.0324781	0.0641348	0.0204844	0.0188948	0.0464281	0.0982409	0.0216569	0.0346023	0.0632837	0.142512	0.0671467	0.0409155	0.060134	0.0129204	0.00690662	0.00918874	0.00766227	0.111291	0.0305824	0.0479653	0.0172724	0.0123319	0.0328958	0.010957	0.101636	0.0429825	0.00795849	0.0116725	0.0307041	0.0177841	0.0188453	0.0371926	0.0758028	0.029512
	AKT3	0.510525	1.01365	0.872483	0.486793	0.342845	0.452509	0.253731	0.247758	0.249903	0.366301	0.328539	0.211099	0.117151	0.270092	0.124375	0.10912	0.0599173	0.0569223	0.0893852	0.17836	0.0661249	0.110326	0.188369	0.178448	0.0870934	0.170696	0.157331	0.019527	0.0154932	0.0160729	0.0291962	0.244088	0.0514031	0.105849	0.0402134	0.0416255	0.0955948	0.0369237	0.189799	0.0982573	0.0218349	0.0358113	0.0477827	0.0364623	0.0352963	0.0691414	0.169167	0.0776005
	KIT	0.171463	0.319826	0.383063	0.155662	0.0867873	0.20507	0.0414885	0.0598507	0.0368245	0.0374436	0.100944	0.0741534	0.031571	0.0475699	0.0240337	0.00912794	0.00780745	0.0141522	0.0118934	0.0295865	0.0451656	0.0353694	0.0435235	0.0348963	0.0156903	0.0232736	0.0724074	0.018164	0.00694837	0.0078106	0.00909645	0.0305099	0.0306145	0.0308357	0.0209451	0.00788335	0.0497057	0.00948936	0.0322271	0.0154759	0.0059406	0.00715253	0.0190377	0.00372111	0.014117	0.0325807	0.0216871	0.0348102
	CTNNB1	2.0059	2.21624	3.23971	4.28224	3.18206	3.10059	4.88737	2.58549	1.63672	3.10397	3.62063	2.47406	1.06319	1.73071	1.75074	1.62632	2.15928	1.08542	1.33947	1.50961	1.20648	1.1671	1.72534	1.91003	1.5193	2.08867	1.46536	0.897284	0.582989	1.17164	0.622366	2.39709	1.03069	2.49352	1.16687	1.0629	1.0759	0.593623	2.03244	0.991084	0.612477	0.80554	0.771765	0.867943	0.551264	1.5802	2.49839	1.21793
	PDGFRA	0.980211	2.96127	3.01959	1.83865	0.684304	1.41008	0.89035	0.792116	1.10959	1.04408	1.65956	0.911474	0.330956	0.577122	0.273321	0.388459	0.114632	0.181449	0.24185	0.710385	0.187373	0.255505	0.547385	0.706878	0.403994	0.446996	0.586433	0.0698804	0.0532908	0.0438539	0.0863081	0.559632	0.118225	0.261166	0.165301	0.098101	0.298796	0.0768784	0.80546	0.153703	0.0692571	0.0575555	0.331691	0.134586	0.112488	0.192695	0.725043	0.370102
	NR4A3	0.26557	0.389277	0.0583631	0.0190937	0.00844548	0.0458012	1.16189	0.0235139	0.130034	0.0509004	0.0472491	0.00762392	0.00797889	0.0455084	0.00568543	0.00479806	0.00714698	0.00203706	0.0126905	0.0266994	0.00646324	0.0492257	0.0198253	0.00638597	0.00672061	0.0024479	0.00888581	0.00333135	0.00120905	0.00327112	0.00114722	0.00425158	0.008827	0.0070032	0.00806606	0.0272551	0.0355064	0.00429469	0.0132097	0.111673	0.0104296	0.0128009	0.0101784	0.0196092	0.00465054	0.0160804	0.00404537	0.0136963
	PHF1	0.469122	0.469875	0.494419	0.387107	0.307933	0.359214	0.457474	0.256185	0.216165	0.219568	0.217253	0.190727	0.149063	0.129446	0.195581	0.265013	0.190335	0.159698	0.0575502	0.114486	0.157817	0.180043	0.129943	0.12691	0.105834	0.142331	0.132535	0.0801387	0.0698418	0.125483	0.06873	0.226691	0.122547	0.0934161	0.0957264	0.130554	0.133716	0.1283	0.164122	0.120928	0.0950394	0.148086	0.0743766	0.0652	0.0945565	0.155643	0.132424	0.0854996
	YAP1	0.382766	0.488363	0.629557	1.43504	0.90173	0.987186	0.310711	0.295949	0.274889	0.37058	0.47919	0.325102	0.199529	0.297798	0.254778	0.364367	0.292874	0.188679	0.145662	0.255033	0.246759	0.234889	0.418602	0.300733	0.254665	0.472641	0.256886	0.171082	0.149085	0.209745	0.127813	0.382349	0.272396	0.262244	0.172837	0.306229	0.329225	0.237224	0.396703	0.260695	0.129718	0.195695	0.20721	0.165122	0.126486	0.358154	0.278234	0.21766
	JAK2	0.36379	0.804289	0.778247	0.560064	0.318022	0.309674	0.356629	0.557006	0.874084	0.573734	0.405769	0.384675	0.231019	0.23651	0.138976	0.407915	0.305512	0.093755	0.239755	0.126958	0.340794	0.134586	0.312788	0.188504	0.634146	0.227389	0.350041	0.108474	0.09319	0.0610594	0.140283	0.421165	0.139144	0.252232	0.101507	0.106044	0.129876	0.115472	0.252095	0.236945	0.115318	0.350385	0.0810996	0.0624252	0.143766	0.147885	0.212213	0.148626
	HNF1B	0.121282	0.199155	0.0807824	0.0687492	0.465131	0.227025	0.0761673	0.039574	0.0724058	0.144932	0.212916	0.13597	0.242539	0.0819177	0.293476	0.644133	0.316729	0.466333	0.0379363	0.263142	0.632613	0.265223	0.125222	0.206374	0.125448	0.216823	0.193398	0.37245	0.164338	0.365393	0.197493	0.252631	0.178258	0.363474	0.207395	0.2831	0.433923	0.38728	0.661752	0.328955	0.416123	0.196876	0.28523	0.266442	0.370866	0.6118	0.494992	0.262401
	ELK1	0.253921	0.452637	0.456517	1.44395	1.26342	1.39828	0.427945	0.302491	0.193287	0.181859	0.36475	0.305332	0.195295	0.151936	0.240367	0.125761	0.142956	0.118463	0.0453342	0.383716	0.0534161	0.225659	0.467736	0.0952594	0.0754597	0.543606	0.169122	0.0660893	0.0558163	0.0654875	0.0513879	0.242351	0.100079	0.169102	0.126901	0.11376	0.299707	0.0894518	0.701723	0.0917515	0.0846074	0.0688463	0.240095	0.0551894	0.081376	0.137773	0.514306	0.194473
	CCND2	0.07241	0.0694065	0.0851983	0.265723	0.127003	0.0936978	0.0788972	0.0872019	0.139851	0.0479063	0.103522	0.0517475	0.0333841	0.03187	0.0194303	0.0296164	0.0207372	0.0237612	0.031925	0.0471365	0.0356006	0.016839	0.0424848	0.0301819	0.0449039	0.09134	0.0373332	0.00510187	0.00884477	0.00738845	0.0138429	0.0526444	0.0220133	0.0260855	0.0150152	0.0101887	0.0301153	0.00741681	0.0668281	0.0191794	0.0092537	0.0543838	0.0130572	0.014056	0.00988933	0.0202317	0.0311701	0.0325604
	CDH1	0.335352	0.269601	0.468961	1.35443	2.0755	2.20911	0.348548	0.287635	0.445289	0.338622	1.1776	1.00753	0.715402	0.415589	0.93651	1.38079	1.28592	2.89259	0.829061	2.79429	1.05484	2.6574	1.20774	0.990924	1.0711	2.35307	1.9946	1.26103	1.4008	3.66545	1.21898	1.19117	2.0618	0.764631	2.36916	0.817347	2.07947	2.80829	1.42158	1.20973	1.97437	0.703935	5.64122	2.73889	0.972892	3.3291	1.09274	1.85739
	POLQ	0.106211	0.0279393	0.0421703	0.0134942	0.0480408	0.0240578	0.0394877	0.0878973	0.193876	0.0348158	0.0391157	0.0630242	0.102642	0.184057	0.0901091	0.336301	0.269412	0.0943171	0.156073	0.0789452	0.0759209	0.0754624	0.0806208	0.0876076	0.190025	0.173189	0.110057	0.0509438	0.0523577	0.0877985	0.162623	0.125002	0.119612	0.304248	0.173493	0.251172	0.135831	0.104418	0.224932	0.0502724	0.0990618	0.135717	0.0383957	0.135486	0.0531295	0.124535	0.274807	0.222371
	HIST1H3B	0.0562597	0.108688	0.132253	0.0965415	0.13899	0.118937	0.07237	0.425362	1.17325	0.0970481	0.199246	0.23704	0.384106	0.384923	0.242586	0.49696	0.781963	0.186807	0.294469	0.517389	0.413079	0.365554	0.414486	0.502658	1.0546	0.47499	0.756045	0.432583	0.197495	0.464789	0.269819	0.35543	0.224815	0.743068	0.628539	0.820868	0.640245	0.530711	0.631641	0.191518	0.426452	0.997071	0.701445	0.992411	0.148585	0.760566	0.998974	0.695901
	ERBB2	0.312431	0.285961	0.336287	0.345869	0.50323	0.586821	0.164559	0.641428	0.2151	0.599489	0.347949	0.373163	0.637524	2.03557	0.776576	0.812622	0.910535	0.865091	0.260282	1.22574	0.913088	0.402607	0.568155	0.593973	0.248351	0.783662	0.420365	0.571636	0.362511	0.329318	0.472668	1.3572	0.749259	2.06071	0.556249	0.424557	0.405776	1.08032	0.807374	0.64717	0.569163	0.282578	0.876794	0.570891	0.616598	1.16802	0.600631	1.5233
	FOSB	1.19225	3.24182	0.233898	0.087817	0.203449	0.298328	2.90634	0.153469	0.915115	0.519815	0.740846	0.108829	0.0626364	0.2195	0.0334385	0.0444666	0.130626	0.0194381	0.0402997	0.12473	0.00558126	0.139649	0.0840583	0.0310669	0.0117902	0.0294893	0.154474	0.0385611	0.0060852	0.0302388	0.00460834	0.192309	0.0323094	0.0380424	0.125045	0.185401	0.0527866	0.00888773	0.141993	0.497285	0.0461221	0.0584198	0.15448	0.197846	0.134667	0.365385	0.020582	0.178262
	FGFR3	0.0449851	0.0210335	0.026196	0.0237703	0.0281094	0.0523576	0.048954	0.0389459	0.0228726	0.0809506	0.0211749	0.0682103	0.288726	0.0707465	0.420938	0.0503805	0.261991	0.357144	0.0465026	0.16514	0.0364451	0.0353055	0.0259329	0.132961	0.0520413	0.0491253	0.0527906	0.0888741	0.0252819	0.0203412	0.225065	0.0524282	0.049985	0.0692665	0.207276	0.123008	0.20296	0.0481117	0.115585	0.17365	0.0371835	0.0337145	0.143559	0.185859	0.221711	0.0489065	0.164191	0.0537154
	GLI1	0.0295603	0.0177101	0.05212	0.116573	0.257587	0.168154	0.0666688	0.0748476	0.031684	0.0944212	0.0512892	0.0926277	0.0472768	0.0140526	0.0351262	0.0173676	0.0325376	0.0204888	0.00831924	0.0851931	0.00936596	0.0322709	0.0855523	0.0187031	0.0154714	0.126114	0.0317447	0.0126916	0.00685396	0.0116744	0.00626558	0.0675525	0.023848	0.0300084	0.0218418	0.00816036	0.0406187	0.00187199	0.0924366	0.00869365	0.00912315	0.013545	0.0369014	0.0161341	0.00498916	0.0216214	0.0883372	0.0321644
	FOXL2	0.027888	0.110965	0.124059	0.151234	0.111688	0.0831806	0.0165349	0.0266177	0.0276539	0.0152277	0.0200701	0.0161418	0.0234862	0.0163193	0.0178057	0.015398	0.0119605	0.013374	0.00430503	0.103592	0.00776032	0.0213925	0.0438256	0.0135571	0.00327209	0.0635931	0.0112172	0.00568401	0.00493969	0.00429768	0.00468677	0.0140631	0.00453421	0.00930447	0.0160533	0.00303966	0.0356979	0.000648664	0.0619613	0.00519638	0.00827153	0.00470051	0.0236201	0.00665747	0.00429529	0.012436	0.0444629	0.032604
	FOS	5.82481	10.0846	2.64762	0.518336	1.3708	2.87247	4.26959	1.39531	3.9052	3.74203	4.20443	1.20543	0.5187	1.46691	0.303896	0.745647	0.868436	0.104668	0.591002	1.24508	0.131255	1.66762	0.467613	0.336631	0.211421	0.216155	1.26401	0.330796	0.122629	0.492854	0.0368272	1.88757	0.269529	0.404161	0.900651	0.65036	0.485544	0.132839	2.33821	2.14508	1.07647	0.688188	0.80667	1.25516	0.717738	1.57488	0.271448	1.39054
	ESR2	0.0277377	0.0955831	0.111584	0.225753	0.266175	0.235357	0.125435	0.0867597	0.0726581	0.0256417	0.0993457	0.0916357	0.138805	0.0394578	0.0361878	0.0433287	0.0548201	0.0354267	0.00997912	0.0841552	0.0511761	0.0467405	0.0865891	0.0248687	0.00511215	0.121611	0.0531941	0.0138558	0.0119108	0.00888763	0.0197369	0.040962	0.0325511	0.0527082	0.0350253	0.00801876	0.0550344	0.00176146	0.138856	0.00723739	0.0211268	0.00459707	0.0416926	0.0165664	0.017015	0.0283988	0.101948	0.0545556
Selected genes:
Fold change > =2 or <= -2
Max RPKM >= 100
FDR p-value <= 0.05
[truncated: 57 more columns]
