# Supplementary material for: A comprehensive molecular analysis of 113 primary ovarian clear cell carcinomas reveals common therapeutically significant aberrations
Source: Diagn Pathol. 2023 Jun 12;18:72. doi: 10.1186/s13000-023-01358-0 (PMC10259037; doi:10.1186/s13000-023-01358-0)
Supplement: Supplementary file 4 — Supplementary Material 4 [file 13000_2023_1358_MOESM4_ESM.xlsx]

## Sheet: POLE
reference	number of tested samples	methodology	POLE mut	% of cases with mutation
Simila-Maarala, J., Soovares, P., Pasanen, A., Ahvenainen, T., Vahteristo, P., Butzow, R., & Lassus, H. (2022). TCGA molecular classification in endometriosis-associated ovarian carcinomas: Novel data on clear cell carcinoma. Gynecol Oncol, 165(3), 577-584. https://doi.org/10.1016/j.ygyno.2022.03.016	115	SQ Sanger hot spot	1	0.00869565
Shibuya, Y., Tokunaga, H., Saito, S., Shimokawa, K., Katsuoka, F., Bin, L., . . . Yasuda, J. (2018). Identification of somatic genetic alterations in ovarian clear cell carcinoma with next generation sequencing. Genes Chromosomes Cancer, 57(2), 51-60. doi:10.1002/gcc.22507	48	WES	0	0
Parra-Herran, C., Bassiouny, D., Lerner-Ellis, J., Olkhov-Mitsel, E., Ismiil, N., Hogen, L., Vicus, D., & Nofech-Mozes, S. (2019). p53, Mismatch Repair Protein, and POLE Abnormalities in Ovarian Clear Cell Carcinoma: An Outcome-based Clinicopathologic Analysis. Am J Surg Pathol, 43(12), 1591-1599. https://doi.org/10.1097/PAS.0000000000001328	47	WES	0	0
Liu, H., Zhang, Z., Chen, L., Pang, J., Wu, H., & Liang, Z. (2021). Next-Generation Sequencing Reveals a Very Low Prevalence of Deleterious Mutations of Homologous Recombination Repair Genes and Homologous Recombination Deficiency in Ovarian Clear Cell Carcinoma. Front Oncol, 11, 798173. doi:10.3389/fonc.2021.798173	44	AmoyDx® BPTM panel	0	0
Murakami, R., Matsumura, N., Brown, J. B., Higasa, K., Tsutsumi, T., Kamada, M., . . . Mandai, M. (2017). Exome Sequencing Landscape Analysis in Ovarian Clear Cell Carcinoma Shed Light on Key Chromosomal Regions and Mutation Gene Networks. Am J Pathol, 187(10), 2246-2258. doi:10.1016/j.ajpath.2017.06.012	39	WES	0	0
Anglesio, M. S., Bashashati, A., Wang, Y. K., Senz, J., Ha, G., Yang, W., . . . Huntsman, D. G. (2015). Multifocal endometriotic lesions associated with cancer are clonal and carry a high mutation burden. J Pathol, 236(2), 201-209. doi:10.1002/path.4516	7	WGS	1	0.142857
Zou, Y., Huang, M. Z., Liu, F. Y., Yang, B. C., Wang, L. Q., Wang, F., . . . He, M. (2015). Absence of DICER1, CTCF, RPL22, DNMT3A, TRRAP, IDH1 and IDH2 hotspot mutations in patients with various subtypes of ovarian carcinomas. Biomed Rep, 3(1), 33-37. doi:10.3892/br.2014.378	43	SQ sanger	0	0
Ye, S., Li, Q., Wu, Y., Jiang, W., Zhou, S., Zhou, X., . . . Yang, H. (2022). Integrative genomic and transcriptomic analysis reveals immune subtypes and prognostic markers in ovarian clear cell carcinoma. Br J Cancer, 126(8), 1215-1223. doi:10.1038/s41416-022-01705-w	50	capture NGS	0	0
Sia, T. Y., Manning-Geist, B., Gordhandas, S., Murali, R., Marra, A., Liu, Y. L., . . . Zamarin, D. (2022). Treatment of ovarian clear cell carcinoma with immune checkpoint blockade: a case series. Int J Gynecol Cancer, 32(8), 1017-1024. doi:10.1136/ijgc-2022-003430	12	target NGS	0	0
Kim, S. I., Lee, J. W., Lee, M., Kim, H. S., Chung, H. H., Kim, J. W., . . . Seo, J. S. (2018). Genomic landscape of ovarian clear cell carcinoma via whole exome sequencing. Gynecol Oncol, 148(2), 375-382. doi:10.1016/j.ygyno.2017.12.005	15	WES	0	0
Elvin, J. A., Chura, J., Gay, L. M., & Markman, M. (2017). Comprehensive genomic profiling (CGP) of ovarian clear cell carcinomas (OCCC) identifies clinically relevant genomic alterations (CRGA) and targeted therapy options. Gynecol Oncol Rep, 20, 62-66. doi:10.1016/j.gore.2017.02.007	125	target NGS (FoundationOne)	0	0
total	545		2	0.00366972
			min	0
			max	0.142857

## Sheet: ARID1A
reference	number of tested samples	methodology	ARID1A mut	% of cases with mutation
Sugino, K., Tamura, R., Nakaoka, H., Yachida, N., Yamaguchi, M., Mori, Y., . . . Enomoto, T. (2019). Germline and somatic mutations of homologous recombination-associated genes in Japanese ovarian cancer patients. Sci Rep, 9(1), 17808. doi:10.1038/s41598-019-54116-y	99	Targeted sequencing of 16 HR-associated genes, 5 ovarian cancer-associated genes, and 4 mismatch repair genes	69	0.69697
Narikiyo, M., Yano, M., Kamada, K., Katoh, T., Ito, K., Shuto, M., . . . Yasuda, M. (2019). Molecular association of functioning stroma with carcinoma cells in the ovary: A preliminary study. Oncol Lett, 17(3), 3562-3568. doi:10.3892/ol.2019.9992	7	SQ Sanger	1	0.142857	We analysed ARID1A (exons 18 and 20), PIK3CA (exons 9 and 20), KRAS (exons 2 and 3), and PTEN (exons 5-8) sequences in DNA extracted from the whole tumours of 14 patients.
Shibuya, Y., Tokunaga, H., Saito, S., Shimokawa, K., Katsuoka, F., Bin, L., . . . Yasuda, J. (2018). Identification of somatic genetic alterations in ovarian clear cell carcinoma with next generation sequencing. Genes Chromosomes Cancer, 57(2), 51-60. doi:10.1002/gcc.22507	48	WES	32	0.666667
Khalique, S., Naidoo, K., Attygalle, A. D., Kriplani, D., Daley, F., Lowe, A., . . . Natrajan, R. (2018). Optimised ARID1A immunohistochemistry is an accurate predictor of ARID1A mutational status in gynaecological cancers. J Pathol Clin Res, 4(3), 154-166. doi:10.1002/cjp2.103	17	NGS target	6	0.352941
Caumanns, J. J., Berns, K., Wisman, G. B. A., Fehrmann, R. S. N., Tomar, T., Klip, H., . . . de Jong, S. (2018). Integrative Kinome Profiling Identifies mTORC1/2 Inhibition as Treatment Strategy in Ovarian Clear Cell Carcinoma. Clin Cancer Res, 24(16), 3928-3940. doi:10.1158/1078-0432.CCR-17-3060	124	NGS panel sequencing	54	0.435484
Murakami, R., Matsumura, N., Brown, J. B., Higasa, K., Tsutsumi, T., Kamada, M., . . . Mandai, M. (2017). Exome Sequencing Landscape Analysis in Ovarian Clear Cell Carcinoma Shed Light on Key Chromosomal Regions and Mutation Gene Networks. Am J Pathol, 187(10), 2246-2258. doi:10.1016/j.ajpath.2017.06.012	39	WES	24	0.615385
Maru, Y., Tanaka, N., Ohira, M., Itami, M., Hippo, Y., & Nagase, H. (2017). Identification of novel mutations in Japanese ovarian clear cell carcinoma patients using optimized targeted NGS for clinical diagnosis. Gynecol Oncol, 144(2), 377-383. doi:10.1016/j.ygyno.2016.11.045	18	NGS panel sequencing	3	0.166667
Er, T. K., Su, Y. F., Wu, C. C., Chen, C. C., Wang, J., Hsieh, T. H., . . . Tsai, E. M. (2016). Targeted next-generation sequencing for molecular diagnosis of endometriosis-associated ovarian cancer. J Mol Med (Berl), 94(7), 835-847. doi:10.1007/s00109-016-1395-2	8	NGS panel sequencing	4	0.5
Anglesio, M. S., Bashashati, A., Wang, Y. K., Senz, J., Ha, G., Yang, W., . . . Huntsman, D. G. (2015). Multifocal endometriotic lesions associated with cancer are clonal and carry a high mutation burden. J Pathol, 236(2), 201-209. doi:10.1002/path.4516	7	WGS	4	0.571429
Ye, S., Li, Q., Wu, Y., Jiang, W., Zhou, S., Zhou, X., . . . Yang, H. (2022). Integrative genomic and transcriptomic analysis reveals immune subtypes and prognostic markers in ovarian clear cell carcinoma. Br J Cancer, 126(8), 1215-1223. doi:10.1038/s41416-022-01705-w	50	capture NGS	25	0.5
Sia, T. Y., Manning-Geist, B., Gordhandas, S., Murali, R., Marra, A., Liu, Y. L., . . . Zamarin, D. (2022). Treatment of ovarian clear cell carcinoma with immune checkpoint blockade: a case series. Int J Gynecol Cancer, 32(8), 1017-1024. doi:10.1136/ijgc-2022-003430	12	target NGS	7	0.583333
Bolton, K. L., Chen, D., Corona de la Fuente, R. I., Fu, Z., Murali, R., M, K. B., . . . Papaemmanuil, E. (2022). Molecular subclasses of clear cell ovarian carcinoma and their impact on disease behavior and outcomes. Clin Cancer Res. doi:10.1158/1078-0432.CCR-21-3817	421	targeted DNA NGS	205	0.486936
Oliveira, D., Schnack, T. H., Poulsen, T. S., Christiansen, A. P., Hogdall, C. K., & Hogdall, E. V. (2021). Genomic Sub-Classification of Ovarian Clear Cell Carcinoma Revealed by Distinct Mutational Signatures. Cancers (Basel), 13(20). doi:10.3390/cancers13205242	55	Oncomine	27	0.490909
Yin, X., Bi, R., Ma, P., Zhang, S., Zhang, Y., Sun, Y., . . . Cai, M. C. (2020). Multiregion whole-genome sequencing depicts intratumour heterogeneity and punctuated evolution in ovarian clear cell carcinoma. J Med Genet, 57(9), 605-609. doi:10.1136/jmedgenet-2019-106418	6	WGS	3	0.5
Ackroyd, S. A., Arguello, D., Ramos, P., Mahdi, H., ElNaggar, A., Winer, I., . . . Mantia-Smaldone, G. (2023). Molecular portraits of clear cell ovarian and endometrial carcinoma with comparison to clear cell renal cell carcinoma. Gynecol Oncol, 169, 164-171. doi:10.1016/j.ygyno.2022.10.020	164	capture NGS	144	0.875
Kim, S. I., Lee, J. W., Lee, M., Kim, H. S., Chung, H. H., Kim, J. W., . . . Seo, J. S. (2018). Genomic landscape of ovarian clear cell carcinoma via whole exome sequencing. Gynecol Oncol, 148(2), 375-382. doi:10.1016/j.ygyno.2017.12.005	15	WES	6	0.4
Elvin, J. A., Chura, J., Gay, L. M., & Markman, M. (2017). Comprehensive genomic profiling (CGP) of ovarian clear cell carcinomas (OCCC) identifies clinically relevant genomic alterations (CRGA) and targeted therapy options. Gynecol Oncol Rep, 20, 62-66. doi:10.1016/j.gore.2017.02.007	125	target NGS (FoundationOne)	64	0.512
total	1215		678	0.558025
			min	0.142857
			max	0.875

## Sheet: PIK3CA
reference	number of tested samples	methodology	PIK3CA mut	% of cases with mutation
Sugino, K., Tamura, R., Nakaoka, H., Yachida, N., Yamaguchi, M., Mori, Y., . . . Enomoto, T. (2019). Germline and somatic mutations of homologous recombination-associated genes in Japanese ovarian cancer patients. Sci Rep, 9(1), 17808. doi:10.1038/s41598-019-54116-y	99	Targeted sequencing of 16 HR-associated genes, 5 ovarian cancer-associated genes, and 4 mismatch repair genes	63	0.636364
Narikiyo, M., Yano, M., Kamada, K., Katoh, T., Ito, K., Shuto, M., . . . Yasuda, M. (2019). Molecular association of functioning stroma with carcinoma cells in the ovary: A preliminary study. Oncol Lett, 17(3), 3562-3568. doi:10.3892/ol.2019.9992	7	SQ Sanger	2	0.285714	We analysed ARID1A (exons 18 and 20), PIK3CA (exons 9 and 20), KRAS (exons 2 and 3), and PTEN (exons 5-8) sequences in DNA extracted from the whole tumours of 14 patients.
Kato, N., Sato, Y., Kamataki, A., Fukase, M., Uchigasaki, S., & Kurose, A. (2019). PIK3CA hotspot mutations and cyclooxygenase-2 expression in ovarian clear cell carcinomas: a close association with stromal features. Hum Pathol, 86, 32-37. doi:10.1016/j.humpath.2018.11.013	54	SQ Sanger	17	0.314815
Hauke, J., Hahnen, E., Schneider, S., Reuss, A., Richters, L., Kommoss, S., . . . Harter, P. (2019). Deleterious somatic variants in 473 consecutive individuals with ovarian cancer: results of the observational AGO-TR1 study (NCT02222883). J Med Genet, 56(9), 574-580. doi:10.1136/jmedgenet-2018-105930	6	SQ Sanger	4	0.666667
Shibuya, Y., Tokunaga, H., Saito, S., Shimokawa, K., Katsuoka, F., Bin, L., . . . Yasuda, J. (2018). Identification of somatic genetic alterations in ovarian clear cell carcinoma with next generation sequencing. Genes Chromosomes Cancer, 57(2), 51-60. doi:10.1002/gcc.22507	48	WES	24	0.5
Caumanns, J. J., Berns, K., Wisman, G. B. A., Fehrmann, R. S. N., Tomar, T., Klip, H., . . . de Jong, S. (2018). Integrative Kinome Profiling Identifies mTORC1/2 Inhibition as Treatment Strategy in Ovarian Clear Cell Carcinoma. Clin Cancer Res, 24(16), 3928-3940. doi:10.1158/1078-0432.CCR-17-3060	124	NGS panel sequencing	54	0.435484
Murakami, R., Matsumura, N., Brown, J. B., Higasa, K., Tsutsumi, T., Kamada, M., . . . Mandai, M. (2017). Exome Sequencing Landscape Analysis in Ovarian Clear Cell Carcinoma Shed Light on Key Chromosomal Regions and Mutation Gene Networks. Am J Pathol, 187(10), 2246-2258. doi:10.1016/j.ajpath.2017.06.012	39	WES	20	0.512821
Maru, Y., Tanaka, N., Ohira, M., Itami, M., Hippo, Y., & Nagase, H. (2017). Identification of novel mutations in Japanese ovarian clear cell carcinoma patients using optimized targeted NGS for clinical diagnosis. Gynecol Oncol, 144(2), 377-383. doi:10.1016/j.ygyno.2016.11.045	18	NGS panel sequencing	5	0.277778
Zannoni, G. F., Improta, G., Pettinato, A., Brunelli, C., Troncone, G., Scambia, G., & Fraggetta, F. (2016). Molecular status of PI3KCA, KRAS and BRAF in ovarian clear cell carcinoma: an analysis of 63 patients. J Clin Pathol, 69(12), 1088-1092. doi:10.1136/jclinpath-2016-203776	63	SQ pyrosequencing	20	0.31746
Friedlander, M. L., Russell, K., Millis, S., Gatalica, Z., Bender, R., & Voss, A. (2016). Molecular Profiling of Clear Cell Ovarian Cancers: Identifying Potential Treatment Targets for Clinical Trials. Int J Gynecol Cancer, 26(4), 648-654. doi:10.1097/IGC.0000000000000677	105	NGS panel sequencing, FISH	52	0.495238
Er, T. K., Su, Y. F., Wu, C. C., Chen, C. C., Wang, J., Hsieh, T. H., . . . Tsai, E. M. (2016). Targeted next-generation sequencing for molecular diagnosis of endometriosis-associated ovarian cancer. J Mol Med (Berl), 94(7), 835-847. doi:10.1007/s00109-016-1395-2	8	NGS panel sequencing	4	0.5
Matsumoto, T., Yamazaki, M., Takahashi, H., Kajita, S., Suzuki, E., Tsuruta, T., & Saegusa, M. (2015). Distinct beta-catenin and PIK3CA mutation profiles in endometriosis-associated ovarian endometrioid and clear cell carcinomas. Am J Clin Pathol, 144(3), 452-463. doi:10.1309/AJCPZ5T2POOFMQVN	87	SQ Sanger	11	0.126437
Huang, H. N., Chiang, Y. C., Cheng, W. F., Chen, C. A., Lin, M. C., & Kuo, K. T. (2015). Molecular alterations in endometrial and ovarian clear cell carcinomas: clinical impacts of telomerase reverse transcriptase promoter mutation. Mod Pathol, 28(2), 303-311. doi:10.1038/modpathol.2014.93	56	SQ sanger	23	0.410714
Anglesio, M. S., Bashashati, A., Wang, Y. K., Senz, J., Ha, G., Yang, W., . . . Huntsman, D. G. (2015). Multifocal endometriotic lesions associated with cancer are clonal and carry a high mutation burden. J Pathol, 236(2), 201-209. doi:10.1002/path.4516	7	WGS	2	0.285714
Despierre, E., Yesilyurt, B. T., Lambrechts, S., Johnson, N., Verheijen, R., van der Burg, M., . . . Group, E. G. T. R. (2014). Epithelial ovarian cancer: rationale for changing the one-fits-all standard treatment regimen to subtype-specific treatment. Int J Gynecol Cancer, 24(3), 468-477. doi:10.1097/IGC.0000000000000089	13	Sequenom MassArray hotspot KRAS cod 12, BRAF, NRAS, PIK3CA (exon 9 a 20), PTEN, FBXW7, AKT2, AKT3, and FOXL2, ale pouze KRAS, PIK3CA lze rozepsat do jednotlivých subtypů	6	0.461538
Niskakoski, A., Kaur, S., Renkonen-Sinisalo, L., Lassus, H., Jarvinen, H. J., Mecklin, J. P., . . . Peltomaki, P. (2013). Distinct molecular profiles in Lynch syndrome-associated and sporadic ovarian carcinomas. Int J Cancer, 133(11), 2596-2608. doi:10.1002/ijc.28287	39	SQ Sanger	14	0.358974
Rahman, M., Nakayama, K., Rahman, M. T., Nakayama, N., Ishikawa, M., Katagiri, A., . . . Miyazaki, K. (2012). Clinicopathologic and biological analysis of PIK3CA mutation in ovarian clear cell carcinoma. Hum Pathol, 43(12), 2197-2206. doi:10.1016/j.humpath.2012.03.011	56	SQ sanger	16	0.285714
Kolasa, I. K., Rembiszewska, A., Felisiak, A., Ziolkowska-Seta, I., Murawska, M., Moes, J., . . . Kupryjanczyk, J. (2009). PIK3CA amplification associates with resistance to chemotherapy in ovarian cancer patients. Cancer Biol Ther, 8(1), 21-26. doi:10.4161/cbt.8.1.7209	7	SQ sanger, mRNA qPCR PI3CA	1	0.142857
Ye, S., Li, Q., Wu, Y., Jiang, W., Zhou, S., Zhou, X., . . . Yang, H. (2022). Integrative genomic and transcriptomic analysis reveals immune subtypes and prognostic markers in ovarian clear cell carcinoma. Br J Cancer, 126(8), 1215-1223. doi:10.1038/s41416-022-01705-w	50	capture NGS, Illumina, OncoSdreen Plus panel (520 cancer related genes, 1.6 MB - Supplementary)	26	0.52
Sia, T. Y., Manning-Geist, B., Gordhandas, S., Murali, R., Marra, A., Liu, Y. L., . . . Zamarin, D. (2022). Treatment of ovarian clear cell carcinoma with immune checkpoint blockade: a case series. Int J Gynecol Cancer, 32(8), 1017-1024. doi:10.1136/ijgc-2022-003430	12	target NGS	6	0.5
Bolton, K. L., Chen, D., Corona de la Fuente, R. I., Fu, Z., Murali, R., M, K. B., . . . Papaemmanuil, E. (2022). Molecular subclasses of clear cell ovarian carcinoma and their impact on disease behavior and outcomes. Clin Cancer Res. doi:10.1158/1078-0432.CCR-21-3817	421	targeted DNA NGS	188	0.446556
Oliveira, D., Schnack, T. H., Poulsen, T. S., Christiansen, A. P., Hogdall, C. K., & Hogdall, E. V. (2021). Genomic Sub-Classification of Ovarian Clear Cell Carcinoma Revealed by Distinct Mutational Signatures. Cancers (Basel), 13(20). doi:10.3390/cancers13205242	55	Oncomine	23	0.418182
Liu, H., Zhang, Z., Chen, L., Pang, J., Wu, H., & Liang, Z. (2021). Next-Generation Sequencing Reveals a Very Low Prevalence of Deleterious Mutations of Homologous Recombination Repair Genes and Homologous Recombination Deficiency in Ovarian Clear Cell Carcinoma. Front Oncol, 11, 798173. doi:10.3389/fonc.2021.798173	44	NGS 30 gene panel, including 19 HRR genes: ATM, ATR, BRCA1, BRCA2, BARD1, CHEK1, CHEK2, FANCA, FANCL, PALB2, RAD51B, RAD51C, RAD51D, RAD54L, CDK12, NBN, PPP2R2A, BRIP1, and MRE11A, and 11 genetic and therapyrelated genes: BRAF, CDH1, ESR1, KRAS, TP53, NRAS, PIK3CA, HOXB13, ERBB2, PTEN, and STK11)	22	0.5
Yin, X., Bi, R., Ma, P., Zhang, S., Zhang, Y., Sun, Y., . . . Cai, M. C. (2020). Multiregion whole-genome sequencing depicts intratumour heterogeneity and punctuated evolution in ovarian clear cell carcinoma. J Med Genet, 57(9), 605-609. doi:10.1136/jmedgenet-2019-106418	6	WGS	2	0.333333
Ackroyd, S. A., Arguello, D., Ramos, P., Mahdi, H., ElNaggar, A., Winer, I., . . . Mantia-Smaldone, G. (2023). Molecular portraits of clear cell ovarian and endometrial carcinoma with comparison to clear cell renal cell carcinoma. Gynecol Oncol, 169, 164-171. doi:10.1016/j.ygyno.2022.10.020	164	capture NGS	77	0.469512
Kim, S. I., Lee, J. W., Lee, M., Kim, H. S., Chung, H. H., Kim, J. W., . . . Seo, J. S. (2018). Genomic landscape of ovarian clear cell carcinoma via whole exome sequencing. Gynecol Oncol, 148(2), 375-382. doi:10.1016/j.ygyno.2017.12.005	15	WES	6	0.4
Elvin, J. A., Chura, J., Gay, L. M., & Markman, M. (2017). Comprehensive genomic profiling (CGP) of ovarian clear cell carcinomas (OCCC) identifies clinically relevant genomic alterations (CRGA) and targeted therapy options. Gynecol Oncol Rep, 20, 62-66. doi:10.1016/j.gore.2017.02.007	125	target NGS (FoundationOne)	66	0.528
Kuo, K. T., Mao, T. L., Jones, S., Veras, E., Ayhan, A., Wang, T. L., . . . Shih Ie, M. (2009). Frequent activating mutations of PIK3CA in ovarian clear cell carcinoma. Am J Pathol, 174(5), 1597-1601. doi:10.2353/ajpath.2009.081000	97	SQ Sanger	32	0.329897	PIK3CA exone 1,9,20
total	1825		786	0.430685
			min	0.126437
			max	0.666667

## Sheet: TP53
reference	number of tested samples	methodology	TP53 mut	% of cases with mutation
Sugino, K., Tamura, R., Nakaoka, H., Yachida, N., Yamaguchi, M., Mori, Y., . . . Enomoto, T. (2019). Germline and somatic mutations of homologous recombination-associated genes in Japanese ovarian cancer patients. Sci Rep, 9(1), 17808. doi:10.1038/s41598-019-54116-y	99	Targeted sequencing of 16 HR-associated genes, 5 ovarian cancer-associated genes, and 4 mismatch repair genes	5	0.0505051
Shibuya, Y., Tokunaga, H., Saito, S., Shimokawa, K., Katsuoka, F., Bin, L., . . . Yasuda, J. (2018). Identification of somatic genetic alterations in ovarian clear cell carcinoma with next generation sequencing. Genes Chromosomes Cancer, 57(2), 51-60. doi:10.1002/gcc.22507	48	WES	2	0.0416667
Caumanns, J. J., Berns, K., Wisman, G. B. A., Fehrmann, R. S. N., Tomar, T., Klip, H., . . . de Jong, S. (2018). Integrative Kinome Profiling Identifies mTORC1/2 Inhibition as Treatment Strategy in Ovarian Clear Cell Carcinoma. Clin Cancer Res, 24(16), 3928-3940. doi:10.1158/1078-0432.CCR-17-3060	124	NGS panel sequencing	14	0.112903
Murakami, R., Matsumura, N., Brown, J. B., Higasa, K., Tsutsumi, T., Kamada, M., . . . Mandai, M. (2017). Exome Sequencing Landscape Analysis in Ovarian Clear Cell Carcinoma Shed Light on Key Chromosomal Regions and Mutation Gene Networks. Am J Pathol, 187(10), 2246-2258. doi:10.1016/j.ajpath.2017.06.012	39	WES	0	0
Maru, Y., Tanaka, N., Ohira, M., Itami, M., Hippo, Y., & Nagase, H. (2017). Identification of novel mutations in Japanese ovarian clear cell carcinoma patients using optimized targeted NGS for clinical diagnosis. Gynecol Oncol, 144(2), 377-383. doi:10.1016/j.ygyno.2016.11.045	18	NGS panel sequencing	2	0.111111
Friedlander, M. L., Russell, K., Millis, S., Gatalica, Z., Bender, R., & Voss, A. (2016). Molecular Profiling of Clear Cell Ovarian Cancers: Identifying Potential Treatment Targets for Clinical Trials. Int J Gynecol Cancer, 26(4), 648-654. doi:10.1097/IGC.0000000000000677	105	NGS panel sequencing, FISH	19	0.180952
Er, T. K., Su, Y. F., Wu, C. C., Chen, C. C., Wang, J., Hsieh, T. H., . . . Tsai, E. M. (2016). Targeted next-generation sequencing for molecular diagnosis of endometriosis-associated ovarian cancer. J Mol Med (Berl), 94(7), 835-847. doi:10.1007/s00109-016-1395-2	8	NGS panel sequencing	0	0
Anglesio, M. S., Bashashati, A., Wang, Y. K., Senz, J., Ha, G., Yang, W., . . . Huntsman, D. G. (2015). Multifocal endometriotic lesions associated with cancer are clonal and carry a high mutation burden. J Pathol, 236(2), 201-209. doi:10.1002/path.4516	7	WGS	0	0
Rechsteiner, M., Zimmermann, A. K., Wild, P. J., Caduff, R., von Teichman, A., Fink, D., . . . Noske, A. (2013). TP53 mutations are common in all subtypes of epithelial ovarian cancer and occur concomitantly with KRAS mutations in the mucinous type. Exp Mol Pathol, 95(2), 235-241. doi:10.1016/j.yexmp.2013.08.004	25	pyrosequencing	13	0.52
Kolasa, I. K., Rembiszewska, A., Janiec-Jankowska, A., Dansonka-Mieszkowska, A., Lewandowska, A. M., Konopka, B., & Kupryjanczyk, J. (2006). PTEN mutation, expression and LOH at its locus in ovarian carcinomas. Relation to TP53, K-RAS and BRCA1 mutations. Gynecol Oncol, 103(2), 692-697. doi:10.1016/j.ygyno.2006.05.007	8	SQ sanger, LOH of PTEN	0	0
Ho, E. S., Lai, C. R., Hsieh, Y. T., Chen, J. T., Lin, A. J., Hung, M. H., & Liu, F. S. (2001). p53 mutation is infrequent in clear cell carcinoma of the ovary. Gynecol Oncol, 80(2), 189-193. doi:10.1006/gyno.2000.6025	38	SQ Sanger	4	0.105263
Fujita, M., Enomoto, T., Inoue, M., Tanizawa, O., Ozaki, M., Rice, J. M., & Nomura, T. (1994). Alteration of the p53 tumor suppressor gene occurs independently of K-ras activation and more frequently in serous adenocarcinomas than in other common epithelial tumors of the human ovary. Jpn J Cancer Res, 85(12), 1247-1256. doi:10.1111/j.1349-7006.1994.tb02937.x	9	SQ Sanger	1	0.111111
Ye, S., Li, Q., Wu, Y., Jiang, W., Zhou, S., Zhou, X., . . . Yang, H. (2022). Integrative genomic and transcriptomic analysis reveals immune subtypes and prognostic markers in ovarian clear cell carcinoma. Br J Cancer, 126(8), 1215-1223. doi:10.1038/s41416-022-01705-w	50	capture NGS, Illumina, OncoSdreen Plus panel (520 cancer related genes, 1.6 MB - Supplementary)	8	0.16
Sia, T. Y., Manning-Geist, B., Gordhandas, S., Murali, R., Marra, A., Liu, Y. L., . . . Zamarin, D. (2022). Treatment of ovarian clear cell carcinoma with immune checkpoint blockade: a case series. Int J Gynecol Cancer, 32(8), 1017-1024. doi:10.1136/ijgc-2022-003430	12	target NGS	3	0.25
Bolton, K. L., Chen, D., Corona de la Fuente, R. I., Fu, Z., Murali, R., M, K. B., . . . Papaemmanuil, E. (2022). Molecular subclasses of clear cell ovarian carcinoma and their impact on disease behavior and outcomes. Clin Cancer Res. doi:10.1158/1078-0432.CCR-21-3817	421	targeted DNA NGS	71	0.168646
Liu, H., Zhang, Z., Chen, L., Pang, J., Wu, H., & Liang, Z. (2021). Next-Generation Sequencing Reveals a Very Low Prevalence of Deleterious Mutations of Homologous Recombination Repair Genes and Homologous Recombination Deficiency in Ovarian Clear Cell Carcinoma. Front Oncol, 11, 798173. doi:10.3389/fonc.2021.798173	44	NGS 30 gene panel, including 19 HRR genes: ATM, ATR, BRCA1, BRCA2, BARD1, CHEK1, CHEK2, FANCA, FANCL, PALB2, RAD51B, RAD51C, RAD51D, RAD54L, CDK12, NBN, PPP2R2A, BRIP1, and MRE11A, and 11 genetic and therapyrelated genes: BRAF, CDH1, ESR1, KRAS, TP53, NRAS, PIK3CA, HOXB13, ERBB2, PTEN, and STK11)	4	0.0909091
Ackroyd, S. A., Arguello, D., Ramos, P., Mahdi, H., ElNaggar, A., Winer, I., . . . Mantia-Smaldone, G. (2023). Molecular portraits of clear cell ovarian and endometrial carcinoma with comparison to clear cell renal cell carcinoma. Gynecol Oncol, 169, 164-171. doi:10.1016/j.ygyno.2022.10.020	164	capture NGS	18	0.109756
Kim, S. I., Lee, J. W., Lee, M., Kim, H. S., Chung, H. H., Kim, J. W., . . . Seo, J. S. (2018). Genomic landscape of ovarian clear cell carcinoma via whole exome sequencing. Gynecol Oncol, 148(2), 375-382. doi:10.1016/j.ygyno.2017.12.005	15	WES	2	0.133333
Elvin, J. A., Chura, J., Gay, L. M., & Markman, M. (2017). Comprehensive genomic profiling (CGP) of ovarian clear cell carcinomas (OCCC) identifies clinically relevant genomic alterations (CRGA) and targeted therapy options. Gynecol Oncol Rep, 20, 62-66. doi:10.1016/j.gore.2017.02.007	125	target NGS (FoundationOne)	27	0.216
Kuo, K. T., Mao, T. L., Jones, S., Veras, E., Ayhan, A., Wang, T. L., . . . Shih Ie, M. (2009). Frequent activating mutations of PIK3CA in ovarian clear cell carcinoma. Am J Pathol, 174(5), 1597-1601. doi:10.2353/ajpath.2009.081000	97	SQ Sanger	15	0.154639	TP53 exone 3,4,5,6,7
total	1456		208	0.142857
			min	0
			max	0.52

## Sheet: KRAS
reference	number of tested samples	methodology	KRAS mut	% of cases with mutation
Sugino, K., Tamura, R., Nakaoka, H., Yachida, N., Yamaguchi, M., Mori, Y., . . . Enomoto, T. (2019). Germline and somatic mutations of homologous recombination-associated genes in Japanese ovarian cancer patients. Sci Rep, 9(1), 17808. doi:10.1038/s41598-019-54116-y	99	Targeted sequencing of 16 HR-associated genes, 5 ovarian cancer-associated genes, and 4 mismatch repair genes	14	0.141414
Narikiyo, M., Yano, M., Kamada, K., Katoh, T., Ito, K., Shuto, M., . . . Yasuda, M. (2019). Molecular association of functioning stroma with carcinoma cells in the ovary: A preliminary study. Oncol Lett, 17(3), 3562-3568. doi:10.3892/ol.2019.9992	7	SQ Sanger	3	0.428571	We analysed ARID1A (exons 18 and 20), PIK3CA (exons 9 and 20), KRAS (exons 2 and 3), and PTEN (exons 5-8) sequences in DNA extracted from the whole tumours of 14 patients.
Shibuya, Y., Tokunaga, H., Saito, S., Shimokawa, K., Katsuoka, F., Bin, L., . . . Yasuda, J. (2018). Identification of somatic genetic alterations in ovarian clear cell carcinoma with next generation sequencing. Genes Chromosomes Cancer, 57(2), 51-60. doi:10.1002/gcc.22507	48	WES	8	0.166667
Caumanns, J. J., Berns, K., Wisman, G. B. A., Fehrmann, R. S. N., Tomar, T., Klip, H., . . . de Jong, S. (2018). Integrative Kinome Profiling Identifies mTORC1/2 Inhibition as Treatment Strategy in Ovarian Clear Cell Carcinoma. Clin Cancer Res, 24(16), 3928-3940. doi:10.1158/1078-0432.CCR-17-3060	124	NGS panel sequencing	19	0.153226
Murakami, R., Matsumura, N., Brown, J. B., Higasa, K., Tsutsumi, T., Kamada, M., . . . Mandai, M. (2017). Exome Sequencing Landscape Analysis in Ovarian Clear Cell Carcinoma Shed Light on Key Chromosomal Regions and Mutation Gene Networks. Am J Pathol, 187(10), 2246-2258. doi:10.1016/j.ajpath.2017.06.012	39	WES	4	0.102564
Maru, Y., Tanaka, N., Ohira, M., Itami, M., Hippo, Y., & Nagase, H. (2017). Identification of novel mutations in Japanese ovarian clear cell carcinoma patients using optimized targeted NGS for clinical diagnosis. Gynecol Oncol, 144(2), 377-383. doi:10.1016/j.ygyno.2016.11.045	18	NGS panel sequencing	0	0
Zannoni, G. F., Improta, G., Pettinato, A., Brunelli, C., Troncone, G., Scambia, G., & Fraggetta, F. (2016). Molecular status of PI3KCA, KRAS and BRAF in ovarian clear cell carcinoma: an analysis of 63 patients. J Clin Pathol, 69(12), 1088-1092. doi:10.1136/jclinpath-2016-203776	63	SQ pyrosequencing	8	0.126984
Friedlander, M. L., Russell, K., Millis, S., Gatalica, Z., Bender, R., & Voss, A. (2016). Molecular Profiling of Clear Cell Ovarian Cancers: Identifying Potential Treatment Targets for Clinical Trials. Int J Gynecol Cancer, 26(4), 648-654. doi:10.1097/IGC.0000000000000677	105	NGS panel sequencing, FISH	12	0.114286
Er, T. K., Su, Y. F., Wu, C. C., Chen, C. C., Wang, J., Hsieh, T. H., . . . Tsai, E. M. (2016). Targeted next-generation sequencing for molecular diagnosis of endometriosis-associated ovarian cancer. J Mol Med (Berl), 94(7), 835-847. doi:10.1007/s00109-016-1395-2	8	NGS panel sequencing	1	0.125
Anglesio, M. S., Bashashati, A., Wang, Y. K., Senz, J., Ha, G., Yang, W., . . . Huntsman, D. G. (2015). Multifocal endometriotic lesions associated with cancer are clonal and carry a high mutation burden. J Pathol, 236(2), 201-209. doi:10.1002/path.4516	7	WGS	0	0
Despierre, E., Yesilyurt, B. T., Lambrechts, S., Johnson, N., Verheijen, R., van der Burg, M., . . . Group, E. G. T. R. (2014). Epithelial ovarian cancer: rationale for changing the one-fits-all standard treatment regimen to subtype-specific treatment. Int J Gynecol Cancer, 24(3), 468-477. doi:10.1097/IGC.0000000000000089	13	Sequenom MassArray hotspot KRAS cod 12, BRAF, NRAS, PIK3CA (exon 9 a 20), PTEN, FBXW7, AKT2, AKT3, and FOXL2, ale pouze KRAS, PIK3CA lze rozepsat do jednotlivých subtypů	2	0.153846
Rechsteiner, M., Zimmermann, A. K., Wild, P. J., Caduff, R., von Teichman, A., Fink, D., . . . Noske, A. (2013). TP53 mutations are common in all subtypes of epithelial ovarian cancer and occur concomitantly with KRAS mutations in the mucinous type. Exp Mol Pathol, 95(2), 235-241. doi:10.1016/j.yexmp.2013.08.004	25	pyrosequencing	0	0
Niskakoski, A., Kaur, S., Renkonen-Sinisalo, L., Lassus, H., Jarvinen, H. J., Mecklin, J. P., . . . Peltomaki, P. (2013). Distinct molecular profiles in Lynch syndrome-associated and sporadic ovarian carcinomas. Int J Cancer, 133(11), 2596-2608. doi:10.1002/ijc.28287	39	SQ Sanger	3	0.0769231
Rahman, M., Nakayama, K., Rahman, M. T., Nakayama, N., Ishikawa, M., Katagiri, A., . . . Miyazaki, K. (2012). Clinicopathologic and biological analysis of PIK3CA mutation in ovarian clear cell carcinoma. Hum Pathol, 43(12), 2197-2206. doi:10.1016/j.humpath.2012.03.011	37	SQ sanger	2	0.0540541
Hough, C. D., Cho, K. R., Zonderman, A. B., Schwartz, D. R., & Morin, P. J. (2001). Coordinately up-regulated genes in ovarian cancer. Cancer Res, 61(10), 3869-3876.	6	SQ Sanger	0	0
Fujita, M., Enomoto, T., Inoue, M., Tanizawa, O., Ozaki, M., Rice, J. M., & Nomura, T. (1994). Alteration of the p53 tumor suppressor gene occurs independently of K-ras activation and more frequently in serous adenocarcinomas than in other common epithelial tumors of the human ovary. Jpn J Cancer Res, 85(12), 1247-1256. doi:10.1111/j.1349-7006.1994.tb02937.x	9	SQ Sanger	1	0.111111
Sadlecki, P., Walentowicz, P., Bodnar, M., Marszalek, A., Grabiec, M., & Walentowicz-Sadlecka, M. (2017). Determination of BRAF V600E (VE1) protein expression and BRAF gene mutation status in codon 600 in borderline and low-grade ovarian cancers. Tumour Biol, 39(5), 1010428317706230. doi:10.1177/1010428317706230	9	kit KRAS	0	0
Ye, S., Li, Q., Wu, Y., Jiang, W., Zhou, S., Zhou, X., . . . Yang, H. (2022). Integrative genomic and transcriptomic analysis reveals immune subtypes and prognostic markers in ovarian clear cell carcinoma. Br J Cancer, 126(8), 1215-1223. doi:10.1038/s41416-022-01705-w	50	capture NGS, Illumina, OncoSdreen Plus panel (520 cancer related genes, 1.6 MB - Supplementary)	4	0.08
Sia, T. Y., Manning-Geist, B., Gordhandas, S., Murali, R., Marra, A., Liu, Y. L., . . . Zamarin, D. (2022). Treatment of ovarian clear cell carcinoma with immune checkpoint blockade: a case series. Int J Gynecol Cancer, 32(8), 1017-1024. doi:10.1136/ijgc-2022-003430	12	target NGS	1	0.0833333
Liu, H., Zhang, Z., Chen, L., Pang, J., Wu, H., & Liang, Z. (2021). Next-Generation Sequencing Reveals a Very Low Prevalence of Deleterious Mutations of Homologous Recombination Repair Genes and Homologous Recombination Deficiency in Ovarian Clear Cell Carcinoma. Front Oncol, 11, 798173. doi:10.3389/fonc.2021.798173	44	NGS 30 gene panel, including 19 HRR genes: ATM, ATR, BRCA1, BRCA2, BARD1, CHEK1, CHEK2, FANCA, FANCL, PALB2, RAD51B, RAD51C, RAD51D, RAD54L, CDK12, NBN, PPP2R2A, BRIP1, and MRE11A, and 11 genetic and therapyrelated genes: BRAF, CDH1, ESR1, KRAS, TP53, NRAS, PIK3CA, HOXB13, ERBB2, PTEN, and STK11)	5	0.113636
Yin, X., Bi, R., Ma, P., Zhang, S., Zhang, Y., Sun, Y., . . . Cai, M. C. (2020). Multiregion whole-genome sequencing depicts intratumour heterogeneity and punctuated evolution in ovarian clear cell carcinoma. J Med Genet, 57(9), 605-609. doi:10.1136/jmedgenet-2019-106418	6	WGS	2	0.333333
Ackroyd, S. A., Arguello, D., Ramos, P., Mahdi, H., ElNaggar, A., Winer, I., . . . Mantia-Smaldone, G. (2023). Molecular portraits of clear cell ovarian and endometrial carcinoma with comparison to clear cell renal cell carcinoma. Gynecol Oncol, 169, 164-171. doi:10.1016/j.ygyno.2022.10.020	164	capture NGS	17	0.103659
Kim, S. I., Lee, J. W., Lee, M., Kim, H. S., Chung, H. H., Kim, J. W., . . . Seo, J. S. (2018). Genomic landscape of ovarian clear cell carcinoma via whole exome sequencing. Gynecol Oncol, 148(2), 375-382. doi:10.1016/j.ygyno.2017.12.005	15	WES	3	0.2
Elvin, J. A., Chura, J., Gay, L. M., & Markman, M. (2017). Comprehensive genomic profiling (CGP) of ovarian clear cell carcinomas (OCCC) identifies clinically relevant genomic alterations (CRGA) and targeted therapy options. Gynecol Oncol Rep, 20, 62-66. doi:10.1016/j.gore.2017.02.007	125	target NGS (FoundationOne)	10	0.08
Kuo, K. T., Mao, T. L., Jones, S., Veras, E., Ayhan, A., Wang, T. L., . . . Shih Ie, M. (2009). Frequent activating mutations of PIK3CA in ovarian clear cell carcinoma. Am J Pathol, 174(5), 1597-1601. doi:10.2353/ajpath.2009.081000	97	SQ Sanger	7	0.0721649	KRAS exone 1,2
total	1169		126	0.107784
			min	0
			max	0.428571

## Sheet: ATM
reference	number of tested samples	methodology	ATM mut	% of cases with mutation
Sugino, K., Tamura, R., Nakaoka, H., Yachida, N., Yamaguchi, M., Mori, Y., . . . Enomoto, T. (2019). Germline and somatic mutations of homologous recombination-associated genes in Japanese ovarian cancer patients. Sci Rep, 9(1), 17808. doi:10.1038/s41598-019-54116-y	99	Targeted sequencing of 16 HR-associated genes, 5 ovarian cancer-associated genes, and 4 mismatch repair genes	9	0.0909091
Hauke, J., Hahnen, E., Schneider, S., Reuss, A., Richters, L., Kommoss, S., . . . Harter, P. (2019). Deleterious somatic variants in 473 consecutive individuals with ovarian cancer: results of the observational AGO-TR1 study (NCT02222883). J Med Genet, 56(9), 574-580. doi:10.1136/jmedgenet-2018-105930	6	SQ Sanger	0	0
Shibuya, Y., Tokunaga, H., Saito, S., Shimokawa, K., Katsuoka, F., Bin, L., . . . Yasuda, J. (2018). Identification of somatic genetic alterations in ovarian clear cell carcinoma with next generation sequencing. Genes Chromosomes Cancer, 57(2), 51-60. doi:10.1002/gcc.22507	48	WES	3	0.0625
Caumanns, J. J., Berns, K., Wisman, G. B. A., Fehrmann, R. S. N., Tomar, T., Klip, H., . . . de Jong, S. (2018). Integrative Kinome Profiling Identifies mTORC1/2 Inhibition as Treatment Strategy in Ovarian Clear Cell Carcinoma. Clin Cancer Res, 24(16), 3928-3940. doi:10.1158/1078-0432.CCR-17-3060	124	NGS panel sequencing	11	0.0887097
Murakami, R., Matsumura, N., Brown, J. B., Higasa, K., Tsutsumi, T., Kamada, M., . . . Mandai, M. (2017). Exome Sequencing Landscape Analysis in Ovarian Clear Cell Carcinoma Shed Light on Key Chromosomal Regions and Mutation Gene Networks. Am J Pathol, 187(10), 2246-2258. doi:10.1016/j.ajpath.2017.06.012	39	WES	0	0
Maru, Y., Tanaka, N., Ohira, M., Itami, M., Hippo, Y., & Nagase, H. (2017). Identification of novel mutations in Japanese ovarian clear cell carcinoma patients using optimized targeted NGS for clinical diagnosis. Gynecol Oncol, 144(2), 377-383. doi:10.1016/j.ygyno.2016.11.045	18	NGS panel sequencing	0	0
Friedlander, M. L., Russell, K., Millis, S., Gatalica, Z., Bender, R., & Voss, A. (2016). Molecular Profiling of Clear Cell Ovarian Cancers: Identifying Potential Treatment Targets for Clinical Trials. Int J Gynecol Cancer, 26(4), 648-654. doi:10.1097/IGC.0000000000000677	105	NGS panel sequencing, FISH	4	0.0380952
Er, T. K., Su, Y. F., Wu, C. C., Chen, C. C., Wang, J., Hsieh, T. H., . . . Tsai, E. M. (2016). Targeted next-generation sequencing for molecular diagnosis of endometriosis-associated ovarian cancer. J Mol Med (Berl), 94(7), 835-847. doi:10.1007/s00109-016-1395-2	8	NGS panel sequencing	0	0
Anglesio, M. S., Bashashati, A., Wang, Y. K., Senz, J., Ha, G., Yang, W., . . . Huntsman, D. G. (2015). Multifocal endometriotic lesions associated with cancer are clonal and carry a high mutation burden. J Pathol, 236(2), 201-209. doi:10.1002/path.4516	7	WGS	0	0
Ye, S., Li, Q., Wu, Y., Jiang, W., Zhou, S., Zhou, X., . . . Yang, H. (2022). Integrative genomic and transcriptomic analysis reveals immune subtypes and prognostic markers in ovarian clear cell carcinoma. Br J Cancer, 126(8), 1215-1223. doi:10.1038/s41416-022-01705-w	50	capture NGS, Illumina, OncoSdreen Plus panel (520 cancer related genes, 1.6 MB - Supplementary)	9	0.18
Oliveira, D., Schnack, T. H., Poulsen, T. S., Christiansen, A. P., Hogdall, C. K., & Hogdall, E. V. (2021). Genomic Sub-Classification of Ovarian Clear Cell Carcinoma Revealed by Distinct Mutational Signatures. Cancers (Basel), 13(20). doi:10.3390/cancers13205242	55	Oncomine	7	0.127273
Liu, H., Zhang, Z., Chen, L., Pang, J., Wu, H., & Liang, Z. (2021). Next-Generation Sequencing Reveals a Very Low Prevalence of Deleterious Mutations of Homologous Recombination Repair Genes and Homologous Recombination Deficiency in Ovarian Clear Cell Carcinoma. Front Oncol, 11, 798173. doi:10.3389/fonc.2021.798173	44	NGS 30 gene panel, including 19 HRR genes: ATM, ATR, BRCA1, BRCA2, BARD1, CHEK1, CHEK2, FANCA, FANCL, PALB2, RAD51B, RAD51C, RAD51D, RAD54L, CDK12, NBN, PPP2R2A, BRIP1, and MRE11A, and 11 genetic and therapyrelated genes: BRAF, CDH1, ESR1, KRAS, TP53, NRAS, PIK3CA, HOXB13, ERBB2, PTEN, and STK11)	1	0.0227273
Ackroyd, S. A., Arguello, D., Ramos, P., Mahdi, H., ElNaggar, A., Winer, I., . . . Mantia-Smaldone, G. (2023). Molecular portraits of clear cell ovarian and endometrial carcinoma with comparison to clear cell renal cell carcinoma. Gynecol Oncol, 169, 164-171. doi:10.1016/j.ygyno.2022.10.020	164	capture NGS	21	0.128049
Kim, S. I., Lee, J. W., Lee, M., Kim, H. S., Chung, H. H., Kim, J. W., . . . Seo, J. S. (2018). Genomic landscape of ovarian clear cell carcinoma via whole exome sequencing. Gynecol Oncol, 148(2), 375-382. doi:10.1016/j.ygyno.2017.12.005	15	WES	0	0
Elvin, J. A., Chura, J., Gay, L. M., & Markman, M. (2017). Comprehensive genomic profiling (CGP) of ovarian clear cell carcinomas (OCCC) identifies clinically relevant genomic alterations (CRGA) and targeted therapy options. Gynecol Oncol Rep, 20, 62-66. doi:10.1016/j.gore.2017.02.007	125	target NGS (FoundationOne)	9	0.072
total	907		74	0.0815877
			min	0
			max	0.18

## Sheet: PPP2R1A
reference	number of tested samples	methodology	PPP2R1A mut	% of cases with mutation
Shibuya, Y., Tokunaga, H., Saito, S., Shimokawa, K., Katsuoka, F., Bin, L., . . . Yasuda, J. (2018). Identification of somatic genetic alterations in ovarian clear cell carcinoma with next generation sequencing. Genes Chromosomes Cancer, 57(2), 51-60. doi:10.1002/gcc.22507	48	WES	5	0.104167
Murakami, R., Matsumura, N., Brown, J. B., Higasa, K., Tsutsumi, T., Kamada, M., . . . Mandai, M. (2017). Exome Sequencing Landscape Analysis in Ovarian Clear Cell Carcinoma Shed Light on Key Chromosomal Regions and Mutation Gene Networks. Am J Pathol, 187(10), 2246-2258. doi:10.1016/j.ajpath.2017.06.012	39	WES	4	0.102564
Maru, Y., Tanaka, N., Ohira, M., Itami, M., Hippo, Y., & Nagase, H. (2017). Identification of novel mutations in Japanese ovarian clear cell carcinoma patients using optimized targeted NGS for clinical diagnosis. Gynecol Oncol, 144(2), 377-383. doi:10.1016/j.ygyno.2016.11.045	18	NGS panel sequencing	1	0.0555556
Er, T. K., Su, Y. F., Wu, C. C., Chen, C. C., Wang, J., Hsieh, T. H., . . . Tsai, E. M. (2016). Targeted next-generation sequencing for molecular diagnosis of endometriosis-associated ovarian cancer. J Mol Med (Berl), 94(7), 835-847. doi:10.1007/s00109-016-1395-2	8	NGS panel sequencing	2	0.25
Anglesio, M. S., Bashashati, A., Wang, Y. K., Senz, J., Ha, G., Yang, W., . . . Huntsman, D. G. (2015). Multifocal endometriotic lesions associated with cancer are clonal and carry a high mutation burden. J Pathol, 236(2), 201-209. doi:10.1002/path.4516	7	WGS	0	0
Shih Ie, M., et al. (2011). "Somatic mutations of PPP2R1A in ovarian and uterine carcinomas." Am J Pathol 178(4): 1442-1447.	44	SQ Sanger	4	0.0909091
McConechy, M. K., et al. (2011). "Subtype-specific mutation of PPP2R1A in endometrial and ovarian carcinomas." J Pathol 223(5): 567-573.	49	SQ Sanger	2	0.0408163
Ye, S., Li, Q., Wu, Y., Jiang, W., Zhou, S., Zhou, X., . . . Yang, H. (2022). Integrative genomic and transcriptomic analysis reveals immune subtypes and prognostic markers in ovarian clear cell carcinoma. Br J Cancer, 126(8), 1215-1223. doi:10.1038/s41416-022-01705-w	50	capture NGS	5	0.1
Ackroyd, S. A., Arguello, D., Ramos, P., Mahdi, H., ElNaggar, A., Winer, I., . . . Mantia-Smaldone, G. (2023). Molecular portraits of clear cell ovarian and endometrial carcinoma with comparison to clear cell renal cell carcinoma. Gynecol Oncol, 169, 164-171. doi:10.1016/j.ygyno.2022.10.020	164	capture NGS	27	0.164634
Kim, S. I., Lee, J. W., Lee, M., Kim, H. S., Chung, H. H., Kim, J. W., . . . Seo, J. S. (2018). Genomic landscape of ovarian clear cell carcinoma via whole exome sequencing. Gynecol Oncol, 148(2), 375-382. doi:10.1016/j.ygyno.2017.12.005	15	WES	3	0.2
Elvin, J. A., Chura, J., Gay, L. M., & Markman, M. (2017). Comprehensive genomic profiling (CGP) of ovarian clear cell carcinomas (OCCC) identifies clinically relevant genomic alterations (CRGA) and targeted therapy options. Gynecol Oncol Rep, 20, 62-66. doi:10.1016/j.gore.2017.02.007	125	target NGS (FoundationOne)	11	0.088
total	567		64	0.112875
			min	0
			max	0.25

## Sheet: PTEN
reference	number of tested samples	methodology	PTEN mut	% of cases with mutation
Sugino, K., Tamura, R., Nakaoka, H., Yachida, N., Yamaguchi, M., Mori, Y., . . . Enomoto, T. (2019). Germline and somatic mutations of homologous recombination-associated genes in Japanese ovarian cancer patients. Sci Rep, 9(1), 17808. doi:10.1038/s41598-019-54116-y	99	Targeted sequencing of 16 HR-associated genes, 5 ovarian cancer-associated genes, and 4 mismatch repair genes	4	0.040404
Narikiyo, M., Yano, M., Kamada, K., Katoh, T., Ito, K., Shuto, M., . . . Yasuda, M. (2019). Molecular association of functioning stroma with carcinoma cells in the ovary: A preliminary study. Oncol Lett, 17(3), 3562-3568. doi:10.3892/ol.2019.9992	7	SQ Sanger	0	0
Hauke, J., Hahnen, E., Schneider, S., Reuss, A., Richters, L., Kommoss, S., . . . Harter, P. (2019). Deleterious somatic variants in 473 consecutive individuals with ovarian cancer: results of the observational AGO-TR1 study (NCT02222883). J Med Genet, 56(9), 574-580. doi:10.1136/jmedgenet-2018-105930	6	SQ Sanger	1	0.166667
Caumanns, J. J., Berns, K., Wisman, G. B. A., Fehrmann, R. S. N., Tomar, T., Klip, H., . . . de Jong, S. (2018). Integrative Kinome Profiling Identifies mTORC1/2 Inhibition as Treatment Strategy in Ovarian Clear Cell Carcinoma. Clin Cancer Res, 24(16), 3928-3940. doi:10.1158/1078-0432.CCR-17-3060	124	NGS panel sequencing	8	0.0645161
Murakami, R., Matsumura, N., Brown, J. B., Higasa, K., Tsutsumi, T., Kamada, M., . . . Mandai, M. (2017). Exome Sequencing Landscape Analysis in Ovarian Clear Cell Carcinoma Shed Light on Key Chromosomal Regions and Mutation Gene Networks. Am J Pathol, 187(10), 2246-2258. doi:10.1016/j.ajpath.2017.06.012	39	WES	3	0.0769231
Maru, Y., Tanaka, N., Ohira, M., Itami, M., Hippo, Y., & Nagase, H. (2017). Identification of novel mutations in Japanese ovarian clear cell carcinoma patients using optimized targeted NGS for clinical diagnosis. Gynecol Oncol, 144(2), 377-383. doi:10.1016/j.ygyno.2016.11.045	18	NGS panel sequencing	1	0.0555556
Friedlander, M. L., Russell, K., Millis, S., Gatalica, Z., Bender, R., & Voss, A. (2016). Molecular Profiling of Clear Cell Ovarian Cancers: Identifying Potential Treatment Targets for Clinical Trials. Int J Gynecol Cancer, 26(4), 648-654. doi:10.1097/IGC.0000000000000677	105	NGS panel sequencing	1	0.00952381
Er, T. K., Su, Y. F., Wu, C. C., Chen, C. C., Wang, J., Hsieh, T. H., . . . Tsai, E. M. (2016). Targeted next-generation sequencing for molecular diagnosis of endometriosis-associated ovarian cancer. J Mol Med (Berl), 94(7), 835-847. doi:10.1007/s00109-016-1395-2	8	NGS panel sequencing	0	0
Anglesio, M. S., Bashashati, A., Wang, Y. K., Senz, J., Ha, G., Yang, W., . . . Huntsman, D. G. (2015). Multifocal endometriotic lesions associated with cancer are clonal and carry a high mutation burden. J Pathol, 236(2), 201-209. doi:10.1002/path.4516	7	WGS	0	0
Kolasa, I. K., Rembiszewska, A., Janiec-Jankowska, A., Dansonka-Mieszkowska, A., Lewandowska, A. M., Konopka, B., & Kupryjanczyk, J. (2006). PTEN mutation, expression and LOH at its locus in ovarian carcinomas. Relation to TP53, K-RAS and BRCA1 mutations. Gynecol Oncol, 103(2), 692-697. doi:10.1016/j.ygyno.2006.05.007	8	SQ sanger	1	0.125
Liu, H., Zhang, Z., Chen, L., Pang, J., Wu, H., & Liang, Z. (2021). Next-Generation Sequencing Reveals a Very Low Prevalence of Deleterious Mutations of Homologous Recombination Repair Genes and Homologous Recombination Deficiency in Ovarian Clear Cell Carcinoma. Front Oncol, 11, 798173. doi:10.3389/fonc.2021.798173	44	NGS 30 gene panel, including 19 HRR genes	1	0.0227273
Ackroyd, S. A., Arguello, D., Ramos, P., Mahdi, H., ElNaggar, A., Winer, I., . . . Mantia-Smaldone, G. (2023). Molecular portraits of clear cell ovarian and endometrial carcinoma with comparison to clear cell renal cell carcinoma. Gynecol Oncol, 169, 164-171. doi:10.1016/j.ygyno.2022.10.020	164	capture NGS	12	0.0731707
Kim, S. I., Lee, J. W., Lee, M., Kim, H. S., Chung, H. H., Kim, J. W., . . . Seo, J. S. (2018). Genomic landscape of ovarian clear cell carcinoma via whole exome sequencing. Gynecol Oncol, 148(2), 375-382. doi:10.1016/j.ygyno.2017.12.005	15	WES	2	0.133333
Elvin, J. A., Chura, J., Gay, L. M., & Markman, M. (2017). Comprehensive genomic profiling (CGP) of ovarian clear cell carcinomas (OCCC) identifies clinically relevant genomic alterations (CRGA) and targeted therapy options. Gynecol Oncol Rep, 20, 62-66. doi:10.1016/j.gore.2017.02.007	125	target NGS (FoundationOne)	8	0.064
Kuo, K. T., Mao, T. L., Jones, S., Veras, E., Ayhan, A., Wang, T. L., . . . Shih Ie, M. (2009). Frequent activating mutations of PIK3CA in ovarian clear cell carcinoma. Am J Pathol, 174(5), 1597-1601. doi:10.2353/ajpath.2009.081000	97	SQ Sanger	5	0.0515464	PTEN exone 1,2,3,4,5,6,7,8,9
total	866		47	0.0542725
			min	0
			max	0.166667

## Sheet: all references
Anglesio, M. S., Bashashati, A., Wang, Y. K., Senz, J., Ha, G., Yang, W., . . . Huntsman, D. G. (2015). Multifocal endometriotic lesions associated with cancer are clonal and carry a high mutation burden. J Pathol, 236(2), 201-209. doi:10.1002/path.4516
Bolton, K. L., Chen, D., Corona de la Fuente, R. I., Fu, Z., Murali, R., M, K. B., . . . Papaemmanuil, E. (2022). Molecular subclasses of clear cell ovarian carcinoma and their impact on disease behavior and outcomes. Clin Cancer Res. doi:10.1158/1078-0432.CCR-21-3817
Caumanns, J. J., Berns, K., Wisman, G. B. A., Fehrmann, R. S. N., Tomar, T., Klip, H., . . . de Jong, S. (2018). Integrative Kinome Profiling Identifies mTORC1/2 Inhibition as Treatment Strategy in Ovarian Clear Cell Carcinoma. Clin Cancer Res, 24(16), 3928-3940. doi:10.1158/1078-0432.CCR-17-3060
Despierre, E., Yesilyurt, B. T., Lambrechts, S., Johnson, N., Verheijen, R., van der Burg, M., . . . Group, E. G. T. R. (2014). Epithelial ovarian cancer: rationale for changing the one-fits-all standard treatment regimen to subtype-specific treatment. Int J Gynecol Cancer, 24(3), 468-477. doi:10.1097/IGC.0000000000000089
Er, T. K., Su, Y. F., Wu, C. C., Chen, C. C., Wang, J., Hsieh, T. H., . . . Tsai, E. M. (2016). Targeted next-generation sequencing for molecular diagnosis of endometriosis-associated ovarian cancer. J Mol Med (Berl), 94(7), 835-847. doi:10.1007/s00109-016-1395-2
Friedlander, M. L., Russell, K., Millis, S., Gatalica, Z., Bender, R., & Voss, A. (2016). Molecular Profiling of Clear Cell Ovarian Cancers: Identifying Potential Treatment Targets for Clinical Trials. Int J Gynecol Cancer, 26(4), 648-654. doi:10.1097/IGC.0000000000000677
Fujita, M., Enomoto, T., Inoue, M., Tanizawa, O., Ozaki, M., Rice, J. M., & Nomura, T. (1994). Alteration of the p53 tumor suppressor gene occurs independently of K-ras activation and more frequently in serous adenocarcinomas than in other common epithelial tumors of the human ovary. Jpn J Cancer Res, 85(12), 1247-1256. doi:10.1111/j.1349-7006.1994.tb02937.x
Hauke, J., Hahnen, E., Schneider, S., Reuss, A., Richters, L., Kommoss, S., . . . Harter, P. (2019). Deleterious somatic variants in 473 consecutive individuals with ovarian cancer: results of the observational AGO-TR1 study (NCT02222883). J Med Genet, 56(9), 574-580. doi:10.1136/jmedgenet-2018-105930
Ho, E. S., Lai, C. R., Hsieh, Y. T., Chen, J. T., Lin, A. J., Hung, M. H., & Liu, F. S. (2001). p53 mutation is infrequent in clear cell carcinoma of the ovary. Gynecol Oncol, 80(2), 189-193. doi:10.1006/gyno.2000.6025
Hough, C. D., Cho, K. R., Zonderman, A. B., Schwartz, D. R., & Morin, P. J. (2001). Coordinately up-regulated genes in ovarian cancer. Cancer Res, 61(10), 3869-3876.
Kolasa, I. K., Rembiszewska, A., Janiec-Jankowska, A., Dansonka-Mieszkowska, A., Lewandowska, A. M., Konopka, B., & Kupryjanczyk, J. (2006). PTEN mutation, expression and LOH at its locus in ovarian carcinomas. Relation to TP53, K-RAS and BRCA1 mutations. Gynecol Oncol, 103(2), 692-697. doi:10.1016/j.ygyno.2006.05.007
Liu, H., Zhang, Z., Chen, L., Pang, J., Wu, H., & Liang, Z. (2021). Next-Generation Sequencing Reveals a Very Low Prevalence of Deleterious Mutations of Homologous Recombination Repair Genes and Homologous Recombination Deficiency in Ovarian Clear Cell Carcinoma. Front Oncol, 11, 798173. doi:10.3389/fonc.2021.798173
Maru, Y., Tanaka, N., Ohira, M., Itami, M., Hippo, Y., & Nagase, H. (2017). Identification of novel mutations in Japanese ovarian clear cell carcinoma patients using optimized targeted NGS for clinical diagnosis. Gynecol Oncol, 144(2), 377-383. doi:10.1016/j.ygyno.2016.11.045
McConechy, M. K., et al. (2011). "Subtype-specific mutation of PPP2R1A in endometrial and ovarian carcinomas." J Pathol 223(5): 567-573.
Murakami, R., Matsumura, N., Brown, J. B., Higasa, K., Tsutsumi, T., Kamada, M., . . . Mandai, M. (2017). Exome Sequencing Landscape Analysis in Ovarian Clear Cell Carcinoma Shed Light on Key Chromosomal Regions and Mutation Gene Networks. Am J Pathol, 187(10), 2246-2258. doi:10.1016/j.ajpath.2017.06.012
Narikiyo, M., Yano, M., Kamada, K., Katoh, T., Ito, K., Shuto, M., . . . Yasuda, M. (2019). Molecular association of functioning stroma with carcinoma cells in the ovary: A preliminary study. Oncol Lett, 17(3), 3562-3568. doi:10.3892/ol.2019.9992
Niskakoski, A., Kaur, S., Renkonen-Sinisalo, L., Lassus, H., Jarvinen, H. J., Mecklin, J. P., . . . Peltomaki, P. (2013). Distinct molecular profiles in Lynch syndrome-associated and sporadic ovarian carcinomas. Int J Cancer, 133(11), 2596-2608. doi:10.1002/ijc.28287
Oliveira, D., Schnack, T. H., Poulsen, T. S., Christiansen, A. P., Hogdall, C. K., & Hogdall, E. V. (2021). Genomic Sub-Classification of Ovarian Clear Cell Carcinoma Revealed by Distinct Mutational Signatures. Cancers (Basel), 13(20). doi:10.3390/cancers13205242
Parra-Herran, C., Bassiouny, D., Lerner-Ellis, J., Olkhov-Mitsel, E., Ismiil, N., Hogen, L., Vicus, D., & Nofech-Mozes, S. (2019). p53, Mismatch Repair Protein, and POLE Abnormalities in Ovarian Clear Cell Carcinoma: An Outcome-based Clinicopathologic Analysis. Am J Surg Pathol, 43(12), 1591-1599. https://doi.org/10.1097/PAS.0000000000001328
Rahman, M., Nakayama, K., Rahman, M. T., Nakayama, N., Ishikawa, M., Katagiri, A., . . . Miyazaki, K. (2012). Clinicopathologic and biological analysis of PIK3CA mutation in ovarian clear cell carcinoma. Hum Pathol, 43(12), 2197-2206. doi:10.1016/j.humpath.2012.03.011
Rechsteiner, M., Zimmermann, A. K., Wild, P. J., Caduff, R., von Teichman, A., Fink, D., . . . Noske, A. (2013). TP53 mutations are common in all subtypes of epithelial ovarian cancer and occur concomitantly with KRAS mutations in the mucinous type. Exp Mol Pathol, 95(2), 235-241. doi:10.1016/j.yexmp.2013.08.004
Sadlecki, P., Walentowicz, P., Bodnar, M., Marszalek, A., Grabiec, M., & Walentowicz-Sadlecka, M. (2017). Determination of BRAF V600E (VE1) protein expression and BRAF gene mutation status in codon 600 in borderline and low-grade ovarian cancers. Tumour Biol, 39(5), 1010428317706230. doi:10.1177/1010428317706230
Shibuya, Y., Tokunaga, H., Saito, S., Shimokawa, K., Katsuoka, F., Bin, L., . . . Yasuda, J. (2018). Identification of somatic genetic alterations in ovarian clear cell carcinoma with next generation sequencing. Genes Chromosomes Cancer, 57(2), 51-60. doi:10.1002/gcc.22507
Shih Ie, M., et al. (2011). "Somatic mutations of PPP2R1A in ovarian and uterine carcinomas." Am J Pathol 178(4): 1442-1447.
Sia, T. Y., Manning-Geist, B., Gordhandas, S., Murali, R., Marra, A., Liu, Y. L., . . . Zamarin, D. (2022). Treatment of ovarian clear cell carcinoma with immune checkpoint blockade: a case series. Int J Gynecol Cancer, 32(8), 1017-1024. doi:10.1136/ijgc-2022-003430
Simila-Maarala, J., Soovares, P., Pasanen, A., Ahvenainen, T., Vahteristo, P., Butzow, R., & Lassus, H. (2022). TCGA molecular classification in endometriosis-associated ovarian carcinomas: Novel data on clear cell carcinoma. Gynecol Oncol, 165(3), 577-584. https://doi.org/10.1016/j.ygyno.2022.03.016
Sugino, K., Tamura, R., Nakaoka, H., Yachida, N., Yamaguchi, M., Mori, Y., . . . Enomoto, T. (2019). Germline and somatic mutations of homologous recombination-associated genes in Japanese ovarian cancer patients. Sci Rep, 9(1), 17808. doi:10.1038/s41598-019-54116-y
Ye, S., Li, Q., Wu, Y., Jiang, W., Zhou, S., Zhou, X., . . . Yang, H. (2022). Integrative genomic and transcriptomic analysis reveals immune subtypes and prognostic markers in ovarian clear cell carcinoma. Br J Cancer, 126(8), 1215-1223. doi:10.1038/s41416-022-01705-w
Yin, X., Bi, R., Ma, P., Zhang, S., Zhang, Y., Sun, Y., . . . Cai, M. C. (2020). Multiregion whole-genome sequencing depicts intratumour heterogeneity and punctuated evolution in ovarian clear cell carcinoma. J Med Genet, 57(9), 605-609. doi:10.1136/jmedgenet-2019-106418
Zannoni, G. F., Improta, G., Pettinato, A., Brunelli, C., Troncone, G., Scambia, G., & Fraggetta, F. (2016). Molecular status of PI3KCA, KRAS and BRAF in ovarian clear cell carcinoma: an analysis of 63 patients. J Clin Pathol, 69(12), 1088-1092. doi:10.1136/jclinpath-2016-203776
Zou, Y., Huang, M. Z., Liu, F. Y., Yang, B. C., Wang, L. Q., Wang, F., . . . He, M. (2015). Absence of DICER1, CTCF, RPL22, DNMT3A, TRRAP, IDH1 and IDH2 hotspot mutations in patients with various subtypes of ovarian carcinomas. Biomed Rep, 3(1), 33-37. doi:10.3892/br.2014.378
Ackroyd, S. A., Arguello, D., Ramos, P., Mahdi, H., ElNaggar, A., Winer, I., . . . Mantia-Smaldone, G. (2023). Molecular portraits of clear cell ovarian and endometrial carcinoma with comparison to clear cell renal cell carcinoma. Gynecol Oncol, 169, 164-171. doi:10.1016/j.ygyno.2022.10.020
Kim, S. I., Lee, J. W., Lee, M., Kim, H. S., Chung, H. H., Kim, J. W., . . . Seo, J. S. (2018). Genomic landscape of ovarian clear cell carcinoma via whole exome sequencing. Gynecol Oncol, 148(2), 375-382. doi:10.1016/j.ygyno.2017.12.005
Elvin, J. A., Chura, J., Gay, L. M., & Markman, M. (2017). Comprehensive genomic profiling (CGP) of ovarian clear cell carcinomas (OCCC) identifies clinically relevant genomic alterations (CRGA) and targeted therapy options. Gynecol Oncol Rep, 20, 62-66. doi:10.1016/j.gore.2017.02.007
Kuo, K. T., Mao, T. L., Jones, S., Veras, E., Ayhan, A., Wang, T. L., . . . Shih Ie, M. (2009). Frequent activating mutations of PIK3CA in ovarian clear cell carcinoma. Am J Pathol, 174(5), 1597-1601. doi:10.2353/ajpath.2009.081000
